# Supplementary material for: Longitudinal metabarcode analysis of karst bacterioplankton microbiomes provide evidence of epikarst to cave transport and community succession
Source: PeerJ. 2021 Mar 8;9:e10757. doi: 10.7717/peerj.10757 (PMC7950216; doi:10.7717/peerj.10757)
Supplement: Supplemental Information 4 [file peerj-09-10757-s004.xlsx]

## Sheet: All Cave Taxa
Supplemental Table 1: All Cave Taxa Summary
	Panel Cave - Sinkhole													Panel Cave - Pool
	2018-05-29	2018-06-28	2018-07-27	2018-08-03	2018-09-30	2018-11-01	2018-11-29	2019-01-03	2019-02-02	2019-03-02	2019-04-07	2019-05-05		2018-05-29	2018-06-28	2018-07-27	2018-08-03	2018-09-30	2018-11-01	2018-11-29	2019-01-03	2019-02-02	2019-03-02	2019-04-07	2019-05-05
k__Archaea_NA_NA_NA_NA_NA_NA	0	0	0	0	0	6	87	0	0	0	0	0		0	0	0	0	0	0	0	0	0	0	71	0
k__Archaea_p__[Parvarchaeota]_c__[Micrarchaea]_o__[Micrarchaeles]_f___g___s__	0	0	0	0	0	0	0	0	0	0	0	0		13	0	0	0	0	0	0	0	0	0	0	0
k__Archaea_p__[Parvarchaeota]_c__[Parvarchaea]_o__WCHD3 30_f___g___s__	0	0	0	0	0	0	0	0	0	0	0	0		0	0	0	0	0	0	0	0	0	0	0	0
k__Archaea_p__[Parvarchaeota]_c__[Parvarchaea]_o__WCHD330_f___g___s__	5	0	0	0	35	72	187	33	0	0	0	0		8	0	0	0	0	0	0	0	0	0	0	91
k__Archaea_p__[Parvarchaeota]_c__[Parvarchaea]_o__YLA114_f___g___s__	40	3	0	3	158	343	629	0	0	0	0	0		11	0	0	0	0	0	0	0	0	45	206	222
k__Archaea_p__Crenarchaeota_c__Thaumarchaeota_o__AK31_f___g___s__	0	0	0	0	0	0	0	0	0	0	0	0		0	0	0	0	0	0	0	0	0	0	7	0
k__Archaea_p__Crenarchaeota_c__Thaumarchaeota_o__Cenarchaeales_f__Cenarchaeaceae_g___s__	0	33	16	0	67	140	289	6	0	0	15	14		0	0	0	0	0	0	0	0	0	23	271	0
k__Archaea_p__Crenarchaeota_c__Thaumarchaeota_o__Cenarchaeales_f__Cenarchaeaceae_g__Nitrosopumilus_s__	0	0	0	11	16	410	70	0	8	5	0	0		0	0	0	0	0	128	0	0	0	80	44	12
k__Archaea_p__Crenarchaeota_c__Thaumarchaeota_o__Cenarchaeales_f__SAGMAX_g___s__	0	0	0	0	0	19	0	0	0	0	0	0		0	0	0	0	0	0	0	0	0	0	23	0
k__Archaea_p__Crenarchaeota_c__Thaumarchaeota_o__Nitrososphaerales_f__Nitrososphaeraceae_g__Candidatus Nitrososphaera_s__SCA1170	0	0	0	0	0	0	0	0	0	0	0	0		0	0	0	0	0	0	0	0	0	0	0	0
k__Archaea_p__Crenarchaeota_c__Thaumarchaeota_o__Nitrososphaerales_f__Nitrososphaeraceae_g__CandidatusNitrososphaera_s__	9	7	4	0	50	105	142	14	18	0	0	0		0	0	0	0	0	0	0	0	0	0	89	47
k__Archaea_p__Crenarchaeota_c__Thaumarchaeota_o__Nitrososphaerales_f__Nitrososphaeraceae_g__CandidatusNitrososphaera_s__SCA1145	0	0	8	0	0	71	65	0	0	0	0	0		0	0	0	0	0	0	0	0	0	13	0	0
k__Archaea_p__Crenarchaeota_c__Thaumarchaeota_o__Nitrososphaerales_f__Nitrososphaeraceae_g__CandidatusNitrososphaera_s__SCA1170	0	11	0	0	11	32	68	0	0	0	25	0		3	0	0	0	0	0	0	0	0	4	20	0
k__Archaea_p__Euryarchaeota_c__DSEG_o__ArcA07_f___g___s__	0	0	0	0	0	0	0	0	0	0	0	0		0	0	0	0	0	0	0	0	0	0	12	0
k__Archaea_p__Euryarchaeota_c__Thermoplasmata_NA_NA_NA_NA	0	0	0	0	0	53	16	0	0	0	0	0		0	0	0	0	0	0	0	0	0	0	0	0
k__Archaea_p__Euryarchaeota_c__Thermoplasmata_o__E2_f___g___s__	0	0	0	0	0	0	0	0	0	0	0	0		0	0	0	0	0	0	0	0	0	0	0	64
k__Archaea_p__Euryarchaeota_c__Thermoplasmata_o__E2_NA_NA_NA	0	0	0	0	0	21	0	0	0	0	0	0		0	0	0	0	0	0	0	0	0	0	66	5
k__Archaea_p__Euryarchaeota_NA_NA_NA_NA_NA	0	0	0	0	0	0	7	0	0	0	0	0		25	0	0	0	0	0	0	0	0	0	0	0
k__Bacteria_NA_NA_NA_NA_NA_NA	196	2	27	2	284	518	689	104	18	0	46	0		82	82	0	0	0	0	0	0	0	17	694	753
k__Bacteria_p__[Thermi]_c__Deinococci_o__Deinococcales_f__Deinococcaceae_g__Deinococcus_s__	0	0	0	0	0	17	5	0	0	0	0	0		0	0	0	0	0	0	0	0	0	52	130	0
k__Bacteria_p__[Thermi]_c__Deinococci_o__Deinococcales_f__Trueperaceae_g__Truepera_s__	0	0	0	0	0	0	9	0	0	0	0	0		0	0	0	0	0	0	0	0	0	0	0	0
k__Bacteria_p__[Thermi]_c__Deinococci_o__Thermales_f__Thermaceae_g__Thermus_s__	0	0	0	0	9	0	0	0	0	0	0	0		0	0	0	0	0	0	0	0	0	0	0	0
k__Bacteria_p__Acidobacteria_c___o___f___g___s__	0	7	4	0	75	60	75	0	0	5	0	0		35	35	0	0	0	0	0	0	0	0	0	167
k__Bacteria_p__Acidobacteria_c__[Chloracidobacteria]_o___f___g___s__	8	0	0	0	0	0	0	14	0	0	0	0		0	0	0	0	0	0	0	0	0	0	18	8
k__Bacteria_p__Acidobacteria_c__[Chloracidobacteria]_o__1124_f___g___s__	77	0	0	0	5	9	0	0	0	0	0	0		0	0	0	0	0	0	0	0	0	0	50	96
k__Bacteria_p__Acidobacteria_c__[Chloracidobacteria]_o__PK29_f___g___s__	13	3	0	0	31	107	99	97	0	0	14	0		0	0	0	0	0	0	0	0	0	0	67	0
k__Bacteria_p__Acidobacteria_c__[Chloracidobacteria]_o__RB41_f___g___s__	0	0	0	0	0	24	35	58	0	0	0	0		0	0	0	0	0	0	0	0	0	0	16	22
k__Bacteria_p__Acidobacteria_c__[Chloracidobacteria]_o__RB41_f__Ellin6075_g___s__	0	40	10	0	216	357	149	144	0	17	26	0		45	45	0	0	0	0	0	0	0	0	0	149
k__Bacteria_p__Acidobacteria_c__Acidobacteria 6_o__CCU21_f___g___s__	0	0	0	0	0	0	0	0	0	0	0	0		0	0	0	0	0	0	0	0	0	0	0	0
k__Bacteria_p__Acidobacteria_c__Acidobacteria 6_o__iii1 15_f___g___s__	0	0	0	0	0	0	0	0	0	0	0	0		0	0	0	0	0	0	0	0	0	0	0	0
k__Bacteria_p__Acidobacteria_c__Acidobacteria 6_o__iii1 15_f__mb2424_g__ _s__	0	0	0	0	0	0	0	0	0	0	0	0		0	0	0	0	0	0	0	0	0	0	0	0
k__Bacteria_p__Acidobacteria_c__Acidobacteria 6_o__iii1 15_f__RB40_g___s__	0	0	0	0	0	0	0	0	0	0	0	0		0	0	0	0	0	0	0	0	0	0	0	0
k__Bacteria_p__Acidobacteria_c__Acidobacteria5_o___f___g___s__	9	6	0	0	88	140	140	50	0	0	0	0		0	0	0	0	0	0	0	0	0	0	0	83
k__Bacteria_p__Acidobacteria_c__Acidobacteria6_o__BPC015_f___g___s__	0	0	0	0	6	41	0	0	0	0	0	6		0	0	0	0	0	0	0	0	0	0	44	0
k__Bacteria_p__Acidobacteria_c__Acidobacteria6_o__CCU21_f___g___s__	7	0	16	0	159	833	554	289	0	0	0	0		11	0	0	0	0	0	0	0	0	0	0	260
k__Bacteria_p__Acidobacteria_c__Acidobacteria6_o__iii115_f___g___s__	107	162	4	57	1257	2209	2164	265	26	55	108	174		24	0	0	0	0	5	0	0	0	0	473	792
k__Bacteria_p__Acidobacteria_c__Acidobacteria6_o__iii115_f__mb2424_g___s__	86	0	0	0	204	254	225	25	0	0	0	0		5	0	0	0	0	19	0	0	0	0	40	208
k__Bacteria_p__Acidobacteria_c__Acidobacteria6_o__iii115_f__RB40_g___s__	11	24	0	11	283	677	609	297	0	27	53	45		44	44	0	0	0	0	0	0	0	0	128	123
k__Bacteria_p__Acidobacteria_c__Acidobacteriia_o__Acidobacteriales_f__Acidobacteriaceae_g__Edaphobacter_s__modestum	0	0	0	0	0	0	0	0	0	0	0	0		0	0	0	0	0	4	0	0	0	0	0	0
k__Bacteria_p__Acidobacteria_c__Acidobacteriia_o__Acidobacteriales_f__Acidobacteriaceae_g__Terriglobus_s__	0	0	0	0	0	0	5	0	0	0	0	0		0	0	0	0	0	0	0	0	0	0	0	37
k__Bacteria_p__Acidobacteria_c__DA052_o__E29_f___g___s__	0	0	0	0	0	42	7	0	0	0	0	0		0	0	0	0	0	0	0	0	0	0	17	0
k__Bacteria_p__Acidobacteria_c__DA052_o__Ellin6513_f___g___s__	0	0	0	0	33	28	96	0	0	0	0	0		14	0	0	0	0	6	0	0	0	0	0	0
k__Bacteria_p__Acidobacteria_c__EC1113_o___f___g___s__	0	0	0	0	8	10	0	0	0	0	0	0		0	0	0	0	0	0	0	0	0	0	0	3
k__Bacteria_p__Acidobacteria_c__Holophagae_o__Holophagales_f___g___s__	0	0	0	0	0	0	0	0	0	0	0	0		5	0	0	0	0	0	0	0	0	0	0	0
k__Bacteria_p__Acidobacteria_c__iii18_o__DS18_f___g___s__	0	0	0	0	0	9	0	0	0	0	0	0		0	0	0	0	0	0	0	0	0	0	0	42
k__Bacteria_p__Acidobacteria_c__Solibacteres_o__Solibacterales_f___g___s__	0	0	0	0	99	128	199	98	0	0	0	0		25	0	0	0	0	0	0	0	0	0	0	0
k__Bacteria_p__Acidobacteria_c__Solibacteres_o__Solibacterales_f__[Bryobacteraceae]_g___s__	0	0	0	4	0	0	6	15	0	0	0	0		9	0	0	0	0	0	0	0	0	0	0	0
k__Bacteria_p__Acidobacteria_c__Sva0725_o__Sva0725_f___g___s__	19	16	0	0	62	243	28	23	8	6	0	0		37	37	0	0	0	10	0	0	0	24	99	84
k__Bacteria_p__Actinobacteria_c__Acidimicrobiia_o__Acidimicrobiales_f___ g___s__	0	0	0	0	0	0	0	0	0	0	0	0		0	0	0	0	0	0	0	0	0	0	0	0
k__Bacteria_p__Actinobacteria_c__Acidimicrobiia_o__Acidimicrobiales_f___g___s__	4	18	0	13	611	2211	1800	220	12	10	98	10		168	168	0	0	0	0	0	0	0	0	402	264
k__Bacteria_p__Actinobacteria_c__Acidimicrobiia_o__Acidimicrobiales_f__AKIW874_g___s__	0	0	0	0	0	30	82	0	0	0	0	0		0	0	0	0	0	0	0	0	0	0	50	0
k__Bacteria_p__Actinobacteria_c__Acidimicrobiia_o__Acidimicrobiales_f__C111_g___s__	0	0	0	10	98	1305	993	300	0	0	0	0		36	0	0	0	0	12	0	0	0	0	321	77
k__Bacteria_p__Actinobacteria_c__Acidimicrobiia_o__Acidimicrobiales_f__EB1017_g___s__	0	0	0	0	193	746	512	219	0	0	46	0		19	0	0	0	0	0	0	0	0	0	89	28
k__Bacteria_p__Actinobacteria_c__Acidimicrobiia_o__Acidimicrobiales_f__Iamiaceae_g__Iamia_s__	0	0	0	0	30	125	74	0	0	0	15	0		18	0	0	0	0	0	0	0	0	0	0	0
k__Bacteria_p__Actinobacteria_c__Acidimicrobiia_o__Acidimicrobiales_f__JdFBGBact_g___s__	0	0	0	0	0	0	63	0	0	0	0	0		13	0	0	0	0	0	0	0	0	0	0	0
k__Bacteria_p__Actinobacteria_c__Acidimicrobiia_o__Acidimicrobiales_f__Microthrixaceae_g___s__	0	0	0	0	0	16	0	0	0	0	0	0		27	27	0	0	0	0	0	0	0	0	0	0
k__Bacteria_p__Actinobacteria_c__Acidimicrobiia_o__Acidimicrobiales_NA_NA_NA	0	0	0	0	10	97	0	0	0	0	0	0		0	0	0	0	0	0	0	0	0	19	0	0
k__Bacteria_p__Actinobacteria_c__Actinobacteria_NA_NA_NA_NA	0	0	0	0	0	0	0	0	0	0	0	0		0	0	0	0	0	0	0	0	0	0	0	0
k__Bacteria_p__Actinobacteria_c__Actinobacteria_o___f___g___s__	0	0	0	0	33	31	25	0	0	0	0	22		29	29	0	0	0	0	0	0	0	0	0	0
k__Bacteria_p__Actinobacteria_c__Actinobacteria_o__Actinomycetales_f___g ___s__	0	0	0	0	0	0	0	0	0	0	0	0		0	0	0	0	0	0	0	0	0	0	0	0
k__Bacteria_p__Actinobacteria_c__Actinobacteria_o__Actinomycetales_f___g___s__	0	0	0	6	128	329	531	118	26	0	44	0		308	308	0	0	0	0	0	0	0	0	0	55
k__Bacteria_p__Actinobacteria_c__Actinobacteria_o__Actinomycetales_f__ACK M1_g___s__	0	0	0	0	0	0	0	0	0	0	0	0		0	0	0	0	0	0	0	0	0	0	0	0
k__Bacteria_p__Actinobacteria_c__Actinobacteria_o__Actinomycetales_f__ACK-M1_g___s__	0	0	0	0	0	0	0	0	0	0	0	0		0	0	0	0	0	0	0	0	0	0	0	0
k__Bacteria_p__Actinobacteria_c__Actinobacteria_o__Actinomycetales_f__ACKM1_g___s__	0	0	0	0	0	0	0	0	0	0	0	0		2595	2595	0	0	0	4	0	0	0	0	0	0
k__Bacteria_p__Actinobacteria_c__Actinobacteria_o__Actinomycetales_f__Actinosynnemataceae_g___s__	0	0	0	0	0	0	11	0	0	0	0	0		0	0	0	0	0	0	0	0	0	0	22	0
k__Bacteria_p__Actinobacteria_c__Actinobacteria_o__Actinomycetales_f__AK M1_g___s__	0	0	0	0	0	0	0	0	0	0	0	0		0	0	0	0	0	0	0	0	0	0	0	0
k__Bacteria_p__Actinobacteria_c__Actinobacteria_o__Actinomycetales_f__Bogoriellaceae_g__Georgenia_s__	0	0	0	0	0	0	0	0	0	0	0	0		0	0	0	0	0	0	0	0	0	0	0	0
k__Bacteria_p__Actinobacteria_c__Actinobacteria_o__Actinomycetales_f__Brevibacteriaceae_g__Brevibacterium_s__aureum	0	0	0	0	0	0	0	0	0	0	0	0		4	0	0	0	0	0	0	0	0	0	45	0
k__Bacteria_p__Actinobacteria_c__Actinobacteria_o__Actinomycetales_f__Cellulomonadaceae_NA_NA	0	0	0	0	0	0	0	0	0	0	0	0		0	0	0	0	0	0	0	0	0	0	0	0
k__Bacteria_p__Actinobacteria_c__Actinobacteria_o__Actinomycetales_f__Co rynebacteriaceae_g__Corynebacterium_s__	0	0	0	0	0	0	0	0	0	0	0	0		0	0	0	0	0	0	0	0	0	0	0	0
k__Bacteria_p__Actinobacteria_c__Actinobacteria_o__Actinomycetales_f__Corynebacteriaceae_g__Corynebacterium_s__	0	0	0	0	0	0	0	0	0	0	0	0		37	37	0	0	0	14	0	0	0	387	62	0
k__Bacteria_p__Actinobacteria_c__Actinobacteria_o__Actinomycetales_f__Dermacoccaceae_g__Dermacoccus_s__	0	0	0	0	0	0	0	0	0	0	0	0		0	0	0	0	0	0	0	0	0	0	9	0
k__Bacteria_p__Actinobacteria_c__Actinobacteria_o__Actinomycetales_f__Dietziaceae_g__Dietzia_s__	0	0	0	0	0	0	0	0	0	0	0	0		0	0	0	0	0	0	0	0	0	0	0	0
k__Bacteria_p__Actinobacteria_c__Actinobacteria_o__Actinomycetales_f__Fr ankiaceae_g___s__	0	0	0	0	0	0	0	0	0	0	0	0		0	0	0	0	0	0	0	0	0	0	0	0
k__Bacteria_p__Actinobacteria_c__Actinobacteria_o__Actinomycetales_f__Frankiaceae_g___s__	0	0	0	0	0	0	0	0	0	0	0	0		9	0	0	0	0	0	0	0	0	0	0	0
k__Bacteria_p__Actinobacteria_c__Actinobacteria_o__Actinomycetales_f__Frankiaceae_g__Frankia_s__	0	0	0	0	0	0	0	0	0	0	0	0		0	0	0	0	0	0	0	0	0	0	51	0
k__Bacteria_p__Actinobacteria_c__Actinobacteria_o__Actinomycetales_f__Geodermatophilaceae_g___s__	0	0	0	0	0	0	6	0	0	0	0	0		0	0	0	0	0	0	0	0	0	49	0	0
k__Bacteria_p__Actinobacteria_c__Actinobacteria_o__Actinomycetales_f__Gordoniaceae_g__Gordonia_s__	0	0	0	0	0	0	0	0	0	0	0	0		0	0	0	0	0	0	0	0	0	45	36	0
k__Bacteria_p__Actinobacteria_c__Actinobacteria_o__Actinomycetales_f__Intrasporangiaceae_g___s__	53	0	0	0	0	43	70	0	0	0	0	0		0	0	0	0	0	0	0	0	0	0	107	53
k__Bacteria_p__Actinobacteria_c__Actinobacteria_o__Actinomycetales_f__Intrasporangiaceae_g__Phycicoccus_s__	28	0	0	0	0	76	0	0	0	0	0	0		0	0	0	0	0	0	0	0	0	0	0	28
k__Bacteria_p__Actinobacteria_c__Actinobacteria_o__Actinomycetales_f__Intrasporangiaceae_NA_NA	0	0	0	0	0	0	29	0	0	0	0	0		0	0	0	0	0	0	0	0	0	0	43	0
k__Bacteria_p__Actinobacteria_c__Actinobacteria_o__Actinomycetales_f__Kineosporiaceae_g__Kineococcus_s__	0	0	0	0	0	0	0	0	0	0	0	0		0	0	0	0	0	0	0	0	0	0	0	0
k__Bacteria_p__Actinobacteria_c__Actinobacteria_o__Actinomycetales_f__Microbacteriaceae_g___s__	0	0	0	0	0	10	0	0	0	0	0	0		397	397	0	0	0	0	0	0	0	0	0	0
k__Bacteria_p__Actinobacteria_c__Actinobacteria_o__Actinomycetales_f__Microbacteriaceae_g__Agromyces_s__	0	0	0	0	0	57	37	0	0	0	0	0		0	0	0	0	0	0	0	0	0	0	184	0
k__Bacteria_p__Actinobacteria_c__Actinobacteria_o__Actinomycetales_f__Microbacteriaceae_g__Candidatus Aquiluna_s__rubra	0	0	0	0	0	0	0	0	0	0	0	0		0	0	0	0	0	0	0	0	0	0	0	0
k__Bacteria_p__Actinobacteria_c__Actinobacteria_o__Actinomycetales_f__Microbacteriaceae_g__Candidatus Rhodoluna_s__	0	0	0	0	0	0	0	0	0	0	0	0		0	0	0	0	0	0	0	0	0	0	0	0
k__Bacteria_p__Actinobacteria_c__Actinobacteria_o__Actinomycetales_f__Microbacteriaceae_g__Candidatus-Rhodoluna_s__	0	0	0	0	0	0	0	0	0	0	0	0		0	0	0	0	0	0	0	0	0	0	0	0
k__Bacteria_p__Actinobacteria_c__Actinobacteria_o__Actinomycetales_f__Microbacteriaceae_g__CandidatusRhodoluna_s__	0	0	0	0	0	0	0	0	0	0	0	0		1046	1046	0	0	0	4	0	0	0	0	0	0
k__Bacteria_p__Actinobacteria_c__Actinobacteria_o__Actinomycetales_f__Microbacteriaceae_g__Clavibacter_s__	0	0	0	0	0	0	0	0	0	0	0	0		106	106	0	0	0	0	0	0	0	0	0	0
k__Bacteria_p__Actinobacteria_c__Actinobacteria_o__Actinomycetales_f__Microbacteriaceae_g__Leucobacter_s__	0	0	0	0	0	0	0	0	0	0	0	0		10	0	0	0	0	0	0	0	0	0	0	0
k__Bacteria_p__Actinobacteria_c__Actinobacteria_o__Actinomycetales_f__Microbacteriaceae_g__Microbacterium_s__	10	0	0	0	0	0	8	0	0	0	0	0		0	0	0	0	0	0	0	0	0	0	0	10
k__Bacteria_p__Actinobacteria_c__Actinobacteria_o__Actinomycetales_f__Microbacteriaceae_g__Salinibacterium_s__	0	0	0	0	50	84	167	3	0	0	14	0		17	0	0	0	0	0	0	0	0	0	79	21
k__Bacteria_p__Actinobacteria_c__Actinobacteria_o__Actinomycetales_f__Microbacteriaceae_NA_NA	0	0	0	0	0	28	62	0	0	0	0	0		122	122	0	0	0	0	0	0	0	0	55	0
k__Bacteria_p__Actinobacteria_c__Actinobacteria_o__Actinomycetales_f__Micrococcaceae_g___s__	0	0	0	0	0	10	80	0	0	0	0	0		0	0	0	0	0	0	0	0	0	0	60	0
k__Bacteria_p__Actinobacteria_c__Actinobacteria_o__Actinomycetales_f__Micrococcaceae_g__Arthrobacter_s__	0	0	0	0	0	0	0	0	0	0	0	0		0	0	0	0	0	0	0	0	0	0	0	89
k__Bacteria_p__Actinobacteria_c__Actinobacteria_o__Actinomycetales_f__Micrococcaceae_g__Arthrobacter_s__psychrolactophilus	0	0	0	0	31	57	153	0	0	0	0	0		0	0	0	0	0	26	0	0	0	42	63	0
k__Bacteria_p__Actinobacteria_c__Actinobacteria_o__Actinomycetales_f__Micrococcaceae_g__Kocuria_s__	0	0	0	0	0	0	0	0	0	0	0	0		0	0	0	0	0	0	0	0	0	0	22	0
k__Bacteria_p__Actinobacteria_c__Actinobacteria_o__Actinomycetales_f__Micrococcaceae_g__Microbispora_s__rosea	0	0	0	0	0	0	0	0	0	0	0	0		0	0	0	0	0	6	0	0	0	0	60	0
k__Bacteria_p__Actinobacteria_c__Actinobacteria_o__Actinomycetales_f__Micrococcaceae_g__Micrococcus_s__	0	0	0	0	0	5	21	0	0	0	0	0		37	37	0	0	0	0	0	0	0	0	117	0
k__Bacteria_p__Actinobacteria_c__Actinobacteria_o__Actinomycetales_f__Micrococcaceae_g__Micrococcus_s__lylae	27	0	0	0	0	0	0	0	0	0	0	0		0	0	0	0	0	0	0	0	0	0	0	27
k__Bacteria_p__Actinobacteria_c__Actinobacteria_o__Actinomycetales_f__Micrococcaceae_g__Rothia_s__mucilaginosa	0	0	0	0	0	0	0	0	0	0	0	0		0	0	0	0	0	0	0	0	0	0	0	0
k__Bacteria_p__Actinobacteria_c__Actinobacteria_o__Actinomycetales_f__Micromonosporaceae_g___s__	0	0	0	0	60	123	140	0	0	0	24	0		0	0	0	0	0	0	0	0	0	9	0	104
k__Bacteria_p__Actinobacteria_c__Actinobacteria_o__Actinomycetales_f__Micromonosporaceae_g__Actinoplanes_s__	0	0	0	0	0	0	0	0	0	0	0	0		44	44	0	0	0	0	0	0	0	0	0	0
k__Bacteria_p__Actinobacteria_c__Actinobacteria_o__Actinomycetales_f__Micromonosporaceae_g__Dactylosporangium_s__	0	0	0	0	0	0	47	0	0	0	0	0		0	0	0	0	0	0	0	0	0	0	0	103
k__Bacteria_p__Actinobacteria_c__Actinobacteria_o__Actinomycetales_f__Micromonosporaceae_g__Pilimelia_s__	0	0	0	0	21	37	73	93	0	0	0	0		0	0	0	0	0	0	0	0	0	0	54	0
k__Bacteria_p__Actinobacteria_c__Actinobacteria_o__Actinomycetales_f__Micromonosporaceae_NA_NA	0	0	0	0	0	32	26	0	0	0	0	0		0	0	0	0	0	0	0	0	0	0	0	0
k__Bacteria_p__Actinobacteria_c__Actinobacteria_o__Actinomycetales_f__Mycobacteriaceae_g__Mycobacterium_s__	37	0	0	0	89	724	594	136	0	11	78	0		54	54	0	0	0	6	0	0	0	15	48	68
k__Bacteria_p__Actinobacteria_c__Actinobacteria_o__Actinomycetales_f__Mycobacteriaceae_g__Mycobacterium_s__celatum	0	0	0	0	10	25	12	19	0	0	0	0		0	0	0	0	0	0	0	0	0	0	44	4
k__Bacteria_p__Actinobacteria_c__Actinobacteria_o__Actinomycetales_f__Nocardiaceae_g___s__	0	0	0	0	15	0	0	0	0	0	0	0		0	0	0	0	0	0	0	0	0	0	13	56
k__Bacteria_p__Actinobacteria_c__Actinobacteria_o__Actinomycetales_f__Nocardiaceae_g__Nocardia_s__	0	0	0	0	0	0	32	0	0	0	0	0		0	0	0	0	0	0	0	0	0	0	17	0
k__Bacteria_p__Actinobacteria_c__Actinobacteria_o__Actinomycetales_f__Nocardiaceae_g__Rhodococcus_s__	0	0	0	0	0	10	16	0	0	0	20	0		0	0	0	0	0	7	0	0	0	0	27	0
k__Bacteria_p__Actinobacteria_c__Actinobacteria_o__Actinomycetales_f__Nocardiaceae_g__Rhodococcus_s__fascians	0	0	0	0	0	0	0	0	0	0	0	0		9	0	0	0	0	0	0	0	0	0	0	0
k__Bacteria_p__Actinobacteria_c__Actinobacteria_o__Actinomycetales_f__Nocardiaceae_g__Rhodococcus_s__ruber	0	0	0	0	0	0	0	0	0	0	0	0		0	0	0	0	0	0	0	0	0	0	0	0
k__Bacteria_p__Actinobacteria_c__Actinobacteria_o__Actinomycetales_f__Nocardiaceae_g__Smaragdicoccus_s__niigatensis	0	0	0	0	0	0	0	0	0	0	0	0		0	0	0	0	0	0	0	0	0	0	0	0
k__Bacteria_p__Actinobacteria_c__Actinobacteria_o__Actinomycetales_f__Nocardioidaceae_g___s__	0	0	0	0	51	103	168	0	0	0	0	0		18	0	0	0	0	5	0	0	0	20	51	0
k__Bacteria_p__Actinobacteria_c__Actinobacteria_o__Actinomycetales_f__Nocardioidaceae_g__Nocardioides_NA	0	0	0	0	0	0	0	0	0	0	0	0		8	0	0	0	0	0	0	0	0	0	0	0
k__Bacteria_p__Actinobacteria_c__Actinobacteria_o__Actinomycetales_f__Nocardioidaceae_g__Nocardioides_s__	0	0	0	0	9	0	0	0	0	0	0	0		7	0	0	0	0	0	0	0	0	0	0	9
k__Bacteria_p__Actinobacteria_c__Actinobacteria_o__Actinomycetales_f__Nocardioidaceae_NA_NA	0	0	0	0	0	25	0	0	0	0	0	0		0	0	0	0	0	0	0	0	0	0	61	0
k__Bacteria_p__Actinobacteria_c__Actinobacteria_o__Actinomycetales_f__Propionibacteriaceae_g__Propionibacterium_s__acnes	0	0	0	0	2	0	5	0	0	0	0	0		4	4	0	0	0	28	0	0	0	0	0	0
k__Bacteria_p__Actinobacteria_c__Actinobacteria_o__Actinomycetales_f__Pseudonocardiaceae_g___s__	0	0	0	0	43	169	349	0	0	0	0	0		0	0	0	0	0	0	0	0	0	0	124	0
k__Bacteria_p__Actinobacteria_c__Actinobacteria_o__Actinomycetales_f__Pseudonocardiaceae_g__Jiangella_s__	0	0	0	0	0	62	0	0	0	0	0	0		0	0	0	0	0	0	0	0	0	0	0	0
k__Bacteria_p__Actinobacteria_c__Actinobacteria_o__Actinomycetales_f__Pseudonocardiaceae_g__Pseudonocardia_s__	0	0	0	0	0	29	41	0	0	0	0	0		0	0	0	0	0	0	0	0	0	0	23	0
k__Bacteria_p__Actinobacteria_c__Actinobacteria_o__Actinomycetales_f__Sporichthyaceae_g___s__	0	0	0	0	0	20	0	0	0	0	0	0		0	0	0	0	0	0	0	0	0	0	46	0
k__Bacteria_p__Actinobacteria_c__Actinobacteria_o__Actinomycetales_f__Streptomycetaceae_g___s__	0	0	0	0	0	27	0	0	0	0	0	0		0	0	0	0	0	0	0	0	0	0	28	0
k__Bacteria_p__Actinobacteria_c__Actinobacteria_o__Actinomycetales_f__Streptomycetaceae_g__Streptomyces_s__	0	0	0	0	0	21	25	0	0	0	0	0		0	0	0	0	0	0	0	0	0	0	0	42
k__Bacteria_p__Actinobacteria_c__Actinobacteria_o__Actinomycetales_f__Streptosporangiaceae_g___s__	0	0	0	0	0	0	0	0	0	0	0	0		0	0	0	0	0	0	0	0	0	0	73	0
k__Bacteria_p__Actinobacteria_c__Actinobacteria_o__Actinomycetales_f__Streptosporangiaceae_g__Nonomuraea_s__roseoviolacea	0	0	0	0	0	0	0	0	0	0	0	0		0	0	0	0	0	0	0	0	0	0	0	0
k__Bacteria_p__Actinobacteria_c__Actinobacteria_o__Actinomycetales_NA_NA _NA	0	0	0	0	0	0	0	0	0	0	0	0		0	0	0	0	0	0	0	0	0	0	0	0
k__Bacteria_p__Actinobacteria_c__Actinobacteria_o__Actinomycetales_NA_NA_NA	0	0	0	0	24	126	51	113	0	0	0	0		256	256	0	0	0	0	0	0	0	0	0	0
k__Bacteria_p__Actinobacteria_c__Actinobacteria_o__Bifidobacteriales_f__Bifidobacteriaceae_g__Bifidobacterium_s__	0	0	0	0	0	0	0	0	0	0	0	0		56	56	0	0	0	0	0	0	0	0	0	0
k__Bacteria_p__Actinobacteria_c__MBA2108_o___f___g___s__	0	0	0	0	0	0	0	0	0	0	0	0		0	0	0	0	0	0	0	0	0	0	0	5
k__Bacteria_p__Actinobacteria_c__MBA2108_o__03197L14_f___g___s__	3	0	20	16	518	1637	1427	100	50	17	104	7		0	0	0	0	0	0	0	0	0	0	0	105
k__Bacteria_p__Actinobacteria_c__Nitriliruptoria_o__Euzebyales_f__Euzebyaceae_g__Euzebya_s__	0	0	0	0	13	77	16	0	0	0	0	0		0	0	0	0	0	0	0	0	0	0	0	0
k__Bacteria_p__Actinobacteria_c__OPB41_o___f___g___s__	0	0	0	0	109	87	56	0	6	0	0	0		54	54	0	0	0	0	0	0	0	0	0	0
k__Bacteria_p__Actinobacteria_c__Rubrobacteria_o__Rubrobacterales_f__Rubrobacteraceae_g___s__	0	0	0	0	4	76	14	44	0	0	0	0		16	0	0	0	0	0	0	0	0	0	0	0
k__Bacteria_p__Actinobacteria_c__Thermoleophilia_o__Gaiellales_f___g___s__	0	7	0	6	201	560	728	16	0	0	50	0		22	0	0	0	0	0	0	0	0	4	0	0
k__Bacteria_p__Actinobacteria_c__Thermoleophilia_o__Gaiellales_f__Gaiellaceae_g___s__	9	33	71	99	977	5776	4098	280	48	28	308	33		93	93	0	0	0	14	0	0	0	0	429	181
k__Bacteria_p__Actinobacteria_c__Thermoleophilia_o__Solirubrobacterales_ f___g___s__	0	0	0	0	0	0	0	0	0	0	0	0		0	0	0	0	0	0	0	0	0	0	0	0
k__Bacteria_p__Actinobacteria_c__Thermoleophilia_o__Solirubrobacterales_f___g___s__	0	15	24	0	438	1889	1869	193	0	17	67	25		23	0	0	0	0	0	0	0	0	32	213	0
k__Bacteria_p__Actinobacteria_c__Thermoleophilia_o__Solirubrobacterales_f__Conexibacteraceae_g__Conexibacter_s__	0	0	0	0	0	23	0	0	0	0	0	0		0	0	0	0	0	0	0	0	0	0	0	0
k__Bacteria_p__Actinobacteria_c__Thermoleophilia_o__Solirubrobacterales_f__Patulibacteraceae_g___s__	0	0	0	0	17	350	499	161	0	0	15	0		29	29	0	0	0	0	0	0	0	0	71	0
k__Bacteria_p__Actinobacteria_c__Thermoleophilia_o__Solirubrobacterales_f__Solirubrobacteraceae_g___s__	0	0	0	0	40	87	0	94	0	0	0	0		0	0	0	0	0	0	0	0	0	0	0	0
k__Bacteria_p__Actinobacteria_c__Thermoleophilia_o__Solirubrobacterales_NA_NA_NA	0	0	0	0	45	53	19	0	0	0	0	0		40	40	0	0	0	0	0	0	0	0	0	0
k__Bacteria_p__Aquificae_c__Aquificae_o__Aquificales_f__Aquificaceae_g___s__	0	0	0	0	0	0	0	0	0	0	0	0		0	0	0	0	0	0	0	0	0	0	0	0
k__Bacteria_p__Armatimonadetes_c__[Fimbriimonadia]_o__[Fimbriimonadales]_f__[Fimbriimonadaceae]_g__Fimbriimonas_s__	0	0	0	0	34	68	29	76	0	0	0	0		24	24	0	0	0	0	0	0	0	0	0	0
k__Bacteria_p__Armatimonadetes_c__03196E2_o___f___g___s__	31	0	0	0	39	53	57	0	0	0	0	0		0	0	0	0	0	0	0	0	0	0	95	66
k__Bacteria_p__Armatimonadetes_c__Armatimonadia_o__Armatimonadales_f__Armatimonadaceae_g___s__	0	0	0	0	36	33	0	0	0	0	0	0		56	56	0	0	0	0	0	0	0	0	0	0
k__Bacteria_p__Armatimonadetes_c__Armatimonadia_o__Armatimonadales_f__Armatimonadaceae_g__Armatimonas_s__	0	0	0	0	0	25	0	0	0	0	0	0		20	0	0	0	0	0	0	0	0	0	0	0
k__Bacteria_p__Bacteroidetes_c__[Rhodothermi]_o__[Rhodothermales]_NA_NA_NA	0	0	0	0	0	0	0	0	0	0	0	0		13	0	0	0	0	0	0	0	0	0	0	0
k__Bacteria_p__Bacteroidetes_c__[Saprospirae]_o__[Saprospirales]_f___g__ _s__	0	0	0	0	0	0	0	0	0	0	0	0		0	0	0	0	0	0	0	0	0	0	0	0
k__Bacteria_p__Bacteroidetes_c__[Saprospirae]_o__[Saprospirales]_f___g___s__	0	9	0	4	15	35	65	0	6	0	0	0		115	115	0	0	0	0	0	0	0	0	0	0
k__Bacteria_p__Bacteroidetes_c__[Saprospirae]_o__[Saprospirales]_f__Chitinophagaceae_g___s__	5	48	0	11	237	1096	309	167	12	0	23	37		486	486	0	0	0	126	0	0	0	12	0	249
k__Bacteria_p__Bacteroidetes_c__[Saprospirae]_o__[Saprospirales]_f__Chitinophagaceae_g__Chitinophaga_s__	0	0	0	0	0	0	0	0	0	0	0	0		22	22	0	0	0	0	0	0	0	0	0	0
k__Bacteria_p__Bacteroidetes_c__[Saprospirae]_o__[Saprospirales]_f__Chitinophagaceae_g__Sediminibacterium_s__	0	0	0	0	0	0	0	0	0	0	0	0		876	876	0	0	0	29	0	0	0	0	0	0
k__Bacteria_p__Bacteroidetes_c__[Saprospirae]_o__[Saprospirales]_f__Chitinophagaceae_NA_NA	0	0	0	0	0	0	0	0	0	0	0	0		0	0	0	0	0	0	0	0	0	0	43	0
k__Bacteria_p__Bacteroidetes_c__[Saprospirae]_o__[Saprospirales]_f__Sapr ospiraceae_g___s__	0	0	0	0	0	0	0	0	0	0	0	0		0	0	0	0	0	0	0	0	0	0	0	0
k__Bacteria_p__Bacteroidetes_c__[Saprospirae]_o__[Saprospirales]_f__Saprospiraceae_g___s__	5	11	0	4	149	350	176	45	6	5	0	0		127	127	0	0	0	8	0	0	0	0	91	0
k__Bacteria_p__Bacteroidetes_c__[Saprospirae]_o__[Saprospirales]_f__Saprospiraceae_g__Haliscomenobacter_s__	0	0	0	0	0	0	5	0	0	0	0	0		17	0	0	0	0	0	0	0	0	0	0	0
k__Bacteria_p__Bacteroidetes_c__[Saprospirae]_o__[Saprospirales]_f__Saprospiraceae_g__Saprospira_s__	0	0	0	0	0	0	0	0	0	0	0	0		21	21	0	0	0	0	0	0	0	0	0	0
k__Bacteria_p__Bacteroidetes_c__[Saprospirae]_o__[Saprospirales]_NA_NA_NA	0	0	0	0	55	0	47	11	0	0	0	0		132	132	0	0	0	14	0	0	0	0	0	0
k__Bacteria_p__Bacteroidetes_c__Bacteroidia_o__Bacteroidales_f___g___s__	0	7	0	0	101	58	117	26	0	0	0	0		9	0	0	0	0	56	0	0	0	0	72	0
k__Bacteria_p__Bacteroidetes_c__Bacteroidia_o__Bacteroidales_f__Bacteroidaceae_g__Bacteroides_s__	0	0	0	0	0	0	0	0	0	0	0	0		0	0	0	0	0	0	0	0	0	0	0	0
k__Bacteria_p__Bacteroidetes_c__Bacteroidia_o__Bacteroidales_f__Bacteroidaceae_g__Bacteroides_s__ovatus	0	0	0	0	0	0	0	0	0	0	0	0		0	0	0	0	0	0	0	0	0	0	0	0
k__Bacteria_p__Bacteroidetes_c__Bacteroidia_o__Bacteroidales_f__Bacteroidaceae_NA_NA	0	0	0	0	0	0	0	0	0	0	0	0		10	0	0	0	0	0	0	0	0	0	0	0
k__Bacteria_p__Bacteroidetes_c__Bacteroidia_o__Bacteroidales_f__Porphyromonadaceae_g__Dysgonomonas_s__	0	0	0	0	0	0	0	0	0	0	0	0		13	0	0	0	0	0	0	0	0	0	0	0
k__Bacteria_p__Bacteroidetes_c__Bacteroidia_o__Bacteroidales_f__Porphyromonadaceae_g__Paludibacter_s__	0	0	0	0	0	0	0	0	0	0	0	0		6	0	0	0	0	0	0	0	0	0	0	0
k__Bacteria_p__Bacteroidetes_c__Bacteroidia_o__Bacteroidales_f__Porphyromonadaceae_g__Parabacteroides_s__	0	0	160	0	0	0	0	0	0	3	0	0		0	0	0	0	0	0	0	0	0	0	0	2
k__Bacteria_p__Bacteroidetes_c__Bacteroidia_o__Bacteroidales_f__Porphyromonadaceae_g__Porphyromonas_s__endodontalis	0	0	0	0	0	0	0	0	0	0	0	0		0	0	0	0	0	0	0	0	0	0	0	0
k__Bacteria_p__Bacteroidetes_c__Bacteroidia_o__Bacteroidales_f__Porphyromonadaceae_NA_NA	0	0	0	0	0	0	0	0	0	0	0	0		8	0	0	0	0	0	0	0	0	0	0	0
k__Bacteria_p__Bacteroidetes_c__Bacteroidia_o__Bacteroidales_f__Rikenellaceae_g___s__	0	0	369	11	0	0	0	0	0	0	21	0		28	28	0	0	0	0	0	0	0	0	0	25
k__Bacteria_p__Bacteroidetes_c__Bacteroidia_o__Bacteroidales_f__Rikenellaceae_g__PW3_s__	0	0	0	0	0	0	6	0	0	0	0	0		29	29	0	0	0	0	0	0	0	0	0	0
k__Bacteria_p__Bacteroidetes_c__Bacteroidia_o__Bacteroidales_f__SB1_g___s__	9	0	0	0	5	0	22	0	0	0	0	0		0	0	0	0	0	0	0	0	0	0	0	0
k__Bacteria_p__Bacteroidetes_c__Bacteroidia_o__Bacteroidales_NA_NA_NA	0	0	0	0	0	42	0	0	0	0	0	0		0	0	0	0	0	0	0	0	0	0	0	0
k__Bacteria_p__Bacteroidetes_c__BME43_o___f___g___s__	0	0	0	0	0	12	17	63	0	0	0	0		25	25	0	0	0	0	0	0	0	0	0	0
k__Bacteria_p__Bacteroidetes_c__Cytophagia_o__Cytophagales_f__Cyclobacteriaceae_g___s__	0	0	0	0	0	0	10	0	0	0	0	0		83	83	0	0	0	0	0	0	0	0	0	0
k__Bacteria_p__Bacteroidetes_c__Cytophagia_o__Cytophagales_f__Cytophagaceae_g___s__	14	14	3	27	792	1894	2099	252	66	15	97	21		5835	5835	0	0	0	11	0	0	0	0	611	407
k__Bacteria_p__Bacteroidetes_c__Cytophagia_o__Cytophagales_f__Cytophagaceae_g__Cytophaga_s__	0	0	0	0	16	23	46	108	6	6	0	0		32	32	0	0	0	0	0	0	0	0	0	0
k__Bacteria_p__Bacteroidetes_c__Cytophagia_o__Cytophagales_f__Cytophagaceae_g__Emticicia_s__	0	0	0	0	0	23	61	0	0	0	0	0		9	0	0	0	0	0	0	0	0	0	0	0
k__Bacteria_p__Bacteroidetes_c__Cytophagia_o__Cytophagales_f__Cytophagaceae_g__Flectobacillus_s__	0	0	0	0	0	0	0	0	0	0	0	0		14	0	0	0	0	0	0	0	0	0	0	0
k__Bacteria_p__Bacteroidetes_c__Cytophagia_o__Cytophagales_f__Cytophagaceae_g__Hymenobacter_s__	0	0	0	0	0	55	0	0	0	0	0	0		0	0	0	0	0	0	0	0	0	0	0	0
k__Bacteria_p__Bacteroidetes_c__Cytophagia_o__Cytophagales_f__Cytophagaceae_g__Rudanella_s__	0	0	0	0	0	0	0	0	0	0	0	0		51	51	0	0	0	0	0	0	0	0	46	0
k__Bacteria_p__Bacteroidetes_c__Cytophagia_o__Cytophagales_f__Cytophagaceae_g__Spirosoma_s__	0	0	0	0	0	0	0	0	0	0	0	0		0	0	0	0	0	0	0	0	0	13	0	0
k__Bacteria_p__Bacteroidetes_c__Cytophagia_o__Cytophagales_f__Cytophagaceae_g__Sporocytophaga_s__	0	0	0	0	29	47	0	10	0	6	0	0		5	0	0	0	0	0	0	0	0	44	0	0
k__Bacteria_p__Bacteroidetes_c__Cytophagia_o__Cytophagales_f__Cytophagaceae_NA_NA	0	0	2	0	4	43	31	0	10	0	0	0		47	47	0	0	0	0	0	0	0	0	0	0
k__Bacteria_p__Bacteroidetes_c__Cytophagia_o__Cytophagales_f__Flammeovirgaceae_g___s__	0	0	0	0	0	0	0	45	0	0	0	0		89	89	0	0	0	0	0	0	0	0	0	0
k__Bacteria_p__Bacteroidetes_c__Cytophagia_o__Cytophagales_NA_NA_NA	0	0	0	0	14	14	0	0	0	0	0	0		50	50	0	0	0	0	0	0	0	0	0	0
k__Bacteria_p__Bacteroidetes_c__Flavobacteriia_o__Flavobacteriales_f___g___s__	0	0	0	0	0	18	8	0	0	0	0	0		0	0	0	0	0	230	0	0	0	0	0	0
k__Bacteria_p__Bacteroidetes_c__Flavobacteriia_o__Flavobacteriales_f__[Weeksellaceae]_g__Chryseobacterium_s__	0	0	0	0	0	11	25	0	0	0	0	0		6	0	0	0	0	0	0	0	0	0	0	0
k__Bacteria_p__Bacteroidetes_c__Flavobacteriia_o__Flavobacteriales_f__[Weeksellaceae]_g__Cloacibacterium_s__	0	0	0	0	0	0	63	0	0	0	0	0		0	0	0	0	0	0	0	0	0	153	0	0
k__Bacteria_p__Bacteroidetes_c__Flavobacteriia_o__Flavobacteriales_f__[Weeksellaceae]_g__Elizabethkingia_s__meningoseptica	0	0	0	0	0	0	0	0	0	0	0	0		0	0	0	0	0	0	0	0	0	0	0	0
k__Bacteria_p__Bacteroidetes_c__Flavobacteriia_o__Flavobacteriales_f__Cr_yomorphaceae_g__Fluviicola	0	0	0	0	0	0	0	0	0	0	0	0		0	0	0	0	0	0	0	0	0	0	0	0
k__Bacteria_p__Bacteroidetes_c__Flavobacteriia_o__Flavobacteriales_f__Cryomorphaceae_g___s__	0	13	0	0	0	62	161	0	0	0	0	0		318	318	0	0	0	0	0	0	0	0	0	0
k__Bacteria_p__Bacteroidetes_c__Flavobacteriia_o__Flavobacteriales_f__Cryomorphaceae_g__Crocinitomix_s__	0	0	0	0	5	0	0	0	4	0	0	0		3	0	0	0	0	0	0	0	0	0	0	0
k__Bacteria_p__Bacteroidetes_c__Flavobacteriia_o__Flavobacteriales_f__Cryomorphaceae_g__Fluviicola_s__	0	0	0	0	50	32	36	0	0	0	0	0		6936	6936	0	0	0	22	0	0	0	7	0	0
k__Bacteria_p__Bacteroidetes_c__Flavobacteriia_o__Flavobacteriales_f__Cryomorphaceae_NA_NA	0	0	0	0	29	0	0	0	0	0	0	0		0	0	0	0	0	0	0	0	0	0	0	0
k__Bacteria_p__Bacteroidetes_c__Flavobacteriia_o__Flavobacteriales_f__Fl_avobacteriaceae_g__Flavobacterium	0	0	0	0	0	0	0	0	0	0	0	0		0	0	0	0	0	0	0	0	0	0	0	0
k__Bacteria_p__Bacteroidetes_c__Flavobacteriia_o__Flavobacteriales_f__Flavobacteriaceae_g___s__	0	0	0	0	0	0	0	0	0	0	0	0		0	0	0	0	0	24	0	0	0	0	0	0
k__Bacteria_p__Bacteroidetes_c__Flavobacteriia_o__Flavobacteriales_f__Flavobacteriaceae_g__Flavobacterium_s__	4	22	0	0	47	107	151	0	20	10	15	0		506	506	0	0	0	0	0	0	0	0	0	70
k__Bacteria_p__Bacteroidetes_c__Flavobacteriia_o__Flavobacteriales_f__Flavobacteriaceae_g__Flavobacterium_s__columnare	0	0	0	0	0	65	12	24	0	0	0	0		49	49	0	0	0	0	0	0	0	121	223	0
k__Bacteria_p__Bacteroidetes_c__Flavobacteriia_o__Flavobacteriales_f__Flavobacteriaceae_g__Flavobacterium_s__frigidarium	0	0	0	0	0	0	0	0	0	0	0	0		166	166	0	0	0	0	0	0	0	0	0	0
k__Bacteria_p__Bacteroidetes_c__Flavobacteriia_o__Flavobacteriales_f__Flavobacteriaceae_g__Flavobacterium_s__succinicans	39	0	0	0	26	61	47	47	0	0	0	10		2691	2691	0	0	0	0	0	0	0	35	0	42
k__Bacteria_p__Bacteroidetes_c__Flavobacteriia_o__Flavobacteriales_f__Flavobacteriaceae_g__Krokinobacter_s__genikus	0	0	0	0	0	0	0	0	0	0	0	0		0	0	0	0	0	20	0	0	0	0	0	0
k__Bacteria_p__Bacteroidetes_c__Flavobacteriia_o__Flavobacteriales_f__Flavobacteriaceae_g__Lutimonas_s__	0	0	0	0	0	0	0	0	0	0	0	0		0	0	0	0	0	34	0	0	0	0	0	0
k__Bacteria_p__Bacteroidetes_c__Flavobacteriia_o__Flavobacteriales_f__Flavobacteriaceae_g__Maribacter_s__	0	0	0	0	0	0	0	0	0	0	0	0		0	0	0	0	0	11	0	0	0	0	0	0
k__Bacteria_p__Bacteroidetes_c__Flavobacteriia_o__Flavobacteriales_f__Flavobacteriaceae_g__Psychroserpens_s__	0	0	0	0	0	0	0	0	0	0	0	0		0	0	0	0	0	12	0	0	0	0	0	0
k__Bacteria_p__Bacteroidetes_c__Flavobacteriia_o__Flavobacteriales_f__Flavobacteriaceae_g__Tenacibaculum_s__	0	0	0	0	0	0	0	0	0	0	0	0		0	0	0	0	0	147	0	0	0	0	0	0
k__Bacteria_p__Bacteroidetes_c__Flavobacteriia_o__Flavobacteriales_f__Flavobacteriaceae_NA_NA	0	0	0	0	0	0	0	0	0	0	0	0		0	0	0	0	0	12	0	0	0	0	0	0
k__Bacteria_p__Bacteroidetes_c__Sphingobacteriia_o__Sphingobacteriales_f ___g___s__	0	0	0	0	0	0	0	0	0	0	0	0		0	0	0	0	0	0	0	0	0	0	0	0
k__Bacteria_p__Bacteroidetes_c__Sphingobacteriia_o__Sphingobacteriales_f __Sphingobacteriaceae_g__Parapedobacter_s__	0	0	0	0	0	0	0	0	0	0	0	0		0	0	0	0	0	0	0	0	0	0	0	0
k__Bacteria_p__Bacteroidetes_c__Sphingobacteriia_o__Sphingobacteriales_f __Sphingobacteriaceae_g__Sphingobacterium_s__mizutaii	0	0	0	0	0	0	0	0	0	0	0	0		0	0	0	0	0	0	0	0	0	0	0	0
k__Bacteria_p__Bacteroidetes_c__Sphingobacteriia_o__Sphingobacteriales_f___g___s__	258	44	19	0	411	974	1884	376	30	8	51	7		3618	3618	0	0	0	6	0	0	0	0	594	760
k__Bacteria_p__Bacteroidetes_c__Sphingobacteriia_o__Sphingobacteriales_f__Sphingobacteriaceae_g___s__	0	0	0	0	0	0	0	0	0	0	0	0		115	115	0	0	0	0	0	0	0	0	0	0
k__Bacteria_p__Bacteroidetes_c__Sphingobacteriia_o__Sphingobacteriales_f__Sphingobacteriaceae_g__Pedobacter_s__	0	3	0	0	0	12	47	0	0	0	0	0		0	0	0	0	0	53	0	0	0	0	0	0
k__Bacteria_p__Bacteroidetes_c__Sphingobacteriia_o__Sphingobacteriales_f__Sphingobacteriaceae_NA_NA	0	0	0	0	0	0	0	0	0	0	0	0		0	0	0	0	0	0	0	0	0	0	0	36
k__Bacteria_p__Bacteroidetes_c__Sphingobacteriia_o__Sphingobacteriales_N A_NA_NA	0	0	0	0	0	0	0	0	0	0	0	0		0	0	0	0	0	0	0	0	0	0	0	0
k__Bacteria_p__Bacteroidetes_c__VC2_1_Bac22_o___f___g___s__	0	0	0	0	23	36	0	0	6	0	0	0		6	0	0	0	0	0	0	0	0	0	0	0
k__Bacteria_p__Bacteroidetes_NA_NA_NA_NA_NA	0	0	0	0	157	184	228	188	16	0	0	0		252	252	0	0	0	0	0	0	0	0	0	116
k__Bacteria_p__Chlamydiae_c__Chlamydiia_NA_NA_NA_NA	4	0	0	0	0	4	0	0	0	0	0	0		5	0	0	0	0	0	0	0	0	0	0	0
k__Bacteria_p__Chlamydiae_c__Chlamydiia_o___f___g___s__	0	0	0	0	0	53	34	27	0	0	0	0		0	0	0	0	0	0	0	0	0	0	0	15
k__Bacteria_p__Chlamydiae_c__Chlamydiia_o__Chlamydiales_f___g___s__	108	0	0	0	8	82	295	0	0	0	0	0		7	0	0	0	0	0	0	0	0	0	116	185
k__Bacteria_p__Chlamydiae_c__Chlamydiia_o__Chlamydiales_f__Chlamydiaceae _NA_NA	0	0	0	0	0	0	0	0	0	0	0	0		0	0	0	0	0	0	0	0	0	0	0	0
k__Bacteria_p__Chlamydiae_c__Chlamydiia_o__Chlamydiales_f__Criblamydiace ae_NA_NA	0	0	0	0	0	0	0	0	0	0	0	0		0	0	0	0	0	0	0	0	0	0	0	0
k__Bacteria_p__Chlamydiae_c__Chlamydiia_o__Chlamydiales_f__Parachlamydiaceae_g___s__	0	0	0	0	0	23	63	0	0	0	0	0		13	0	0	0	0	0	0	0	0	0	0	0
k__Bacteria_p__Chlamydiae_c__Chlamydiia_o__Chlamydiales_f__Parachlamydiaceae_g__Parachlamydia_s__	0	0	0	0	0	0	0	0	0	0	0	0		20	0	0	0	0	0	0	0	0	0	0	0
k__Bacteria_p__Chlamydiae_c__Chlamydiia_o__Chlamydiales_f__Rhabdochlamydiaceae_g__Candidatus Rhabdochlamydia_s__	0	0	0	0	0	0	0	0	0	0	0	0		0	0	0	0	0	0	0	0	0	0	0	0
k__Bacteria_p__Chlamydiae_c__Chlamydiia_o__Chlamydiales_f__Rhabdochlamydiaceae_g__CandidatusRhabdochlamydia_s__	62	0	0	0	19	24	192	0	0	0	0	0		8	0	0	0	0	0	0	0	0	0	115	157
k__Bacteria_p__Chlamydiae_c__Chlamydiia_o__Chlamydiales_NA_NA_NA	50	0	0	0	5	44	28	0	0	0	0	0		8	0	0	0	0	0	0	0	0	0	17	80
k__Bacteria_p__Chlorobi_c__BSV26_o__A89_f___g___s__	10	12	0	0	31	139	4	0	0	0	11	0		0	0	0	0	0	77	0	0	0	0	0	35
k__Bacteria_p__Chlorobi_c__BSV26_o__VC38_f___g___s__	0	0	0	0	0	0	21	0	0	0	0	0		7	0	0	0	0	0	0	0	0	0	0	0
k__Bacteria_p__Chlorobi_c__OPB56_o___f___g___s__	4	13	10	0	84	273	239	0	16	0	0	15		145	145	0	0	0	0	0	0	0	0	14	35
k__Bacteria_p__Chlorobi_c__SJA28_o___f___g___s__	0	0	0	0	43	37	41	32	0	0	0	0		0	0	0	0	0	0	0	0	0	6	0	0
k__Bacteria_p__Chloroflexi_c__Anaerolineae_o___f___g___s__	0	8	0	8	99	500	411	119	0	0	54	0		22	22	0	0	0	0	0	0	0	0	0	0
k__Bacteria_p__Chloroflexi_c__Anaerolineae_o__A31_f__S47_g___s__	0	0	0	0	81	441	635	0	0	0	11	0		0	0	0	0	0	0	0	0	0	0	22	0
k__Bacteria_p__Chloroflexi_c__Anaerolineae_o__Caldilineales_f__Caldilineaceae_g___s__	0	0	0	0	0	28	95	0	0	0	0	0		0	0	0	0	0	0	0	0	0	0	0	37
k__Bacteria_p__Chloroflexi_c__Anaerolineae_o__Caldilineales_f__Caldilineaceae_NA_NA	0	0	0	0	0	0	0	12	0	0	0	0		5	0	0	0	0	0	0	0	0	0	0	0
k__Bacteria_p__Chloroflexi_c__Anaerolineae_o__CFB26_f___g___s__	0	0	0	0	0	17	32	8	6	0	0	0		0	0	0	0	0	0	0	0	0	0	0	4
k__Bacteria_p__Chloroflexi_c__Anaerolineae_o__DRC31_f___g___s__	0	0	0	0	23	48	95	17	0	0	0	0		0	0	0	0	0	14	0	0	0	0	0	0
k__Bacteria_p__Chloroflexi_c__Anaerolineae_o__H39_f___g___s__	0	3	4	0	59	71	340	3	0	0	0	0		6	0	0	0	0	0	0	0	0	0	144	127
k__Bacteria_p__Chloroflexi_c__Anaerolineae_o__SB34_f___g___s__	0	0	0	0	19	0	13	0	0	0	0	0		0	0	0	0	0	0	0	0	0	0	96	0
k__Bacteria_p__Chloroflexi_c__Anaerolineae_o__SBR1031_f__A4b_g___s__	0	0	4	0	165	257	618	68	0	0	49	0		116	116	0	0	0	0	0	0	0	0	133	118
k__Bacteria_p__Chloroflexi_c__Anaerolineae_o__SBR1031_f__SJA101_g___s__	0	0	0	0	0	40	15	0	0	0	0	0		0	0	0	0	0	0	0	0	0	0	78	0
k__Bacteria_p__Chloroflexi_c__Anaerolineae_o__WCHB1 50_f___g___s__	0	0	0	0	0	0	0	0	0	0	0	0		0	0	0	0	0	0	0	0	0	0	0	0
k__Bacteria_p__Chloroflexi_c__Chloroflexi_o__[Roseiflexales]_f___g___s__	0	0	0	0	6	38	84	58	0	0	0	0		5	0	0	0	0	0	0	0	0	0	0	0
k__Bacteria_p__Chloroflexi_c__Chloroflexi_o__[Roseiflexales]_NA_NA_NA	0	0	0	0	0	0	0	0	0	0	0	0		13	0	0	0	0	0	0	0	0	0	0	0
k__Bacteria_p__Chloroflexi_c__Chloroflexi_o__Chloroflexales_f__Chloroflexaceae_g__Chloronema_s__	0	0	0	0	0	0	0	0	0	0	0	0		0	0	0	0	0	0	0	0	0	0	124	0
k__Bacteria_p__Chloroflexi_c__Chloroflexi_o__Chloroflexales_NA_NA_NA	0	0	0	0	0	0	0	0	0	0	0	0		10	0	0	0	0	0	0	0	0	0	0	0
k__Bacteria_p__Chloroflexi_c__Chloroflexi_o__Herpetosiphonales_f___g___s__	0	0	0	0	7	0	14	0	0	0	0	0		13	0	0	0	0	0	0	0	0	0	0	0
k__Bacteria_p__Chloroflexi_c__Ellin6529_o___f___g___s__	46	20	6	39	569	2774	2336	189	22	28	235	34		76	76	0	0	0	0	0	0	0	0	216	301
k__Bacteria_p__Chloroflexi_c__GittGS136_o___f___g___s__	0	5	5	0	46	549	495	29	0	0	0	0		0	0	0	0	0	0	0	0	0	0	0	0
k__Bacteria_p__Chloroflexi_c__S085_o___f___g___s__	0	11	12	7	248	616	629	131	0	4	28	11		38	0	0	0	0	0	0	0	0	45	290	0
k__Bacteria_p__Chloroflexi_c__SAR202_o___f___g___s__	0	0	0	0	16	20	0	0	0	0	0	0		0	0	0	0	0	0	0	0	0	0	34	0
k__Bacteria_p__Chloroflexi_c__Thermomicrobia_o__JG30 KF CM45_f___g___s__	0	0	0	0	0	0	0	0	0	0	0	0		0	0	0	0	0	0	0	0	0	0	0	0
k__Bacteria_p__Chloroflexi_c__Thermomicrobia_o__JG30KFCM45_f___g___s__	0	0	0	0	5	393	143	13	0	3	0	0		5	0	0	0	0	0	0	0	0	0	57	0
k__Bacteria_p__Chloroflexi_c__TK10_o__AKYG885_f___g___s__	0	0	0	0	5	0	0	0	0	0	0	0		0	0	0	0	0	0	0	0	0	0	0	0
k__Bacteria_p__Chloroflexi_c__TK10_o__AKYG885_f__Dolo_23_g___s__	0	0	0	0	14	17	102	13	0	0	0	0		0	0	0	0	0	0	0	0	0	0	21	0
k__Bacteria_p__Chloroflexi_c__TK17_o___f___g___s__	0	0	0	0	0	5	0	0	0	0	0	0		0	0	0	0	0	0	0	0	0	0	0	0
k__Bacteria_p__Chloroflexi_c__TK17_o__mle148_f___g___s__	0	0	0	0	30	139	73	0	0	0	0	0		0	0	0	0	0	0	0	0	0	0	49	0
k__Bacteria_p__Chloroflexi_NA_NA_NA_NA_NA	0	0	0	0	0	7	28	11	0	0	0	0		0	0	0	0	0	0	0	0	0	0	0	62
k__Bacteria_p__Cyanobacteria_c__4C0d2_o__MLE112_f___g___s__	40	0	0	0	81	10	24	22	0	0	11	0		0	0	0	0	0	17	0	0	0	0	0	40
k__Bacteria_p__Cyanobacteria_c__ML635J 21_o___f___g___s__	0	0	0	0	0	0	0	0	0	0	0	0		0	0	0	0	0	0	0	0	0	0	0	0
k__Bacteria_p__Cyanobacteria_c__ML635J21_o___f___g___s__	0	0	0	0	22	21	13	0	0	0	0	0		9	0	0	0	0	0	0	0	0	0	0	34
k__Bacteria_p__Cyanobacteria_c__Oscillatoriophycideae_o__Chroococcales_f __Xenococcaceae_g___s__	0	0	0	0	0	0	0	0	0	0	0	0		0	0	0	0	0	0	0	0	0	0	0	0
k__Bacteria_p__Cyanobacteria_c__Oscillatoriophycideae_o__Chroococcales_f__Xenococcaceae_g___s__	0	0	0	0	0	0	0	0	0	0	0	0		4	0	0	0	0	0	0	0	0	0	18	0
k__Bacteria_p__Cyanobacteria_c__Oscillatoriophycideae_o__Oscillatoriales_f__Phormidiaceae_g__Phormidium_s__	0	0	7	0	0	0	49	103	0	0	0	0		0	0	0	0	0	0	0	0	0	0	0	0
k__Bacteria_p__Cyanobacteria_NA_NA_NA_NA_NA	56	0	0	0	0	0	0	0	0	0	0	0		0	0	0	0	0	0	0	0	0	0	0	56
k__Bacteria_p__Elusimicrobia_c__Elusimicrobia_o__Elusimicrobiales_f___g___s__	0	0	0	0	25	62	49	8	0	0	0	0		27	27	0	0	0	0	0	0	0	0	0	0
k__Bacteria_p__Elusimicrobia_c__Elusimicrobia_o__Elusimicrobiales_NA_NA_NA	0	0	0	0	0	0	0	0	0	0	0	0		21	21	0	0	0	0	0	0	0	0	0	0
k__Bacteria_p__Elusimicrobia_c__Elusimicrobia_o__FAC88_f___g___s__	0	0	0	0	44	45	12	0	0	0	0	0		0	0	0	0	0	0	0	0	0	0	0	46
k__Bacteria_p__Elusimicrobia_c__Elusimicrobia_o__IIb_f___g___s__	10	0	0	0	33	88	225	50	6	0	0	0		0	0	0	0	0	0	0	0	0	0	94	0
k__Bacteria_p__Elusimicrobia_c__Elusimicrobia_o__MVP 88_f___g___s__	0	0	0	0	0	0	0	0	0	0	0	0		0	0	0	0	0	0	0	0	0	0	0	0
k__Bacteria_p__Elusimicrobia_c__Elusimicrobia_o__MVP88_f___g___s__	17	0	0	0	52	69	4	0	0	0	0	0		22	22	0	0	0	0	0	0	0	0	0	38
k__Bacteria_p__FBP_c___o___f___g___s__	0	0	0	0	0	0	0	0	0	0	0	0		74	74	0	0	0	0	0	0	0	0	0	58
k__Bacteria_p__FCPU426_c___o___f___g___s__	0	0	0	0	37	146	420	0	10	0	0	0		0	0	0	0	0	0	0	0	0	0	0	0
k__Bacteria_p__Fibrobacteres_c__Fibrobacteria_o__258ds10_f___g___s__	0	0	2	3	14	211	72	0	0	4	0	0		19	0	0	0	0	0	0	0	0	22	71	106
k__Bacteria_p__Firmicutes_c__Bacilli_o__Bacillales_f__[Exiguobacteraceae]_g___s__	0	0	0	0	0	60	381	0	0	0	0	0		0	0	0	0	0	21	0	0	0	29	126	0
k__Bacteria_p__Firmicutes_c__Bacilli_o__Bacillales_f__[Exiguobacteraceae]_g__Exiguobacterium_s__	0	0	0	0	0	0	37	0	0	0	0	0		0	0	0	0	0	0	0	0	0	0	0	0
k__Bacteria_p__Firmicutes_c__Bacilli_o__Bacillales_f__Alicyclobacillaceae_g__Alicyclobacillus_s__	0	0	0	0	0	0	0	0	0	0	0	0		0	0	0	0	0	0	0	0	0	0	0	0
k__Bacteria_p__Firmicutes_c__Bacilli_o__Bacillales_f__Bacillaceae_g__Bacillus_s__	17	0	0	0	0	0	0	0	0	0	0	0		27	0	0	0	0	0	0	0	0	21	0	17
k__Bacteria_p__Firmicutes_c__Bacilli_o__Bacillales_f__Bacillaceae_g__Bacillus_s__muralis	0	0	0	0	0	0	0	0	0	0	0	0		0	0	0	0	0	0	0	0	0	0	0	0
k__Bacteria_p__Firmicutes_c__Bacilli_o__Bacillales_f__Bacillaceae_g__Bacillus_s__thermoamylovorans	0	0	0	0	0	0	0	0	0	0	0	0		0	0	0	0	0	0	0	0	0	9	0	0
k__Bacteria_p__Firmicutes_c__Bacilli_o__Bacillales_f__Bacillaceae_g__Geobacillus_s__	0	0	0	0	0	0	0	0	0	0	0	0		0	0	0	0	0	0	0	0	0	0	44	0
k__Bacteria_p__Firmicutes_c__Bacilli_o__Bacillales_f__Bacillaceae_NA_NA	0	0	0	0	0	12	0	0	0	0	0	0		26	0	0	0	0	0	0	0	0	0	39	0
k__Bacteria_p__Firmicutes_c__Bacilli_o__Bacillales_f__Planococcaceae_g__Bacillus_s__thermoalkalophilus	0	0	0	0	0	0	0	0	0	0	0	0		0	0	0	0	0	0	0	0	0	0	0	0
k__Bacteria_p__Firmicutes_c__Bacilli_o__Bacillales_f__Planococcaceae_g__Paenisporosarcina_s__	0	0	0	0	0	21	0	0	0	0	0	0		0	0	0	0	0	0	0	0	0	0	0	19
k__Bacteria_p__Firmicutes_c__Bacilli_o__Bacillales_f__Planococcaceae_g__Planomicrobium_s__	0	0	0	0	0	0	129	0	0	0	0	0		0	0	0	0	0	0	0	0	0	92	198	0
k__Bacteria_p__Firmicutes_c__Bacilli_o__Bacillales_f__Planococcaceae_g__Solibacillus_s__	0	0	0	0	0	0	6	0	0	0	0	0		18	0	0	0	0	0	0	0	0	0	0	0
k__Bacteria_p__Firmicutes_c__Bacilli_o__Bacillales_f__Planococcaceae_g__Sporosarcina_s__ginsengi	0	0	0	0	0	268	103	0	0	0	0	0		25	25	0	0	0	35	0	0	0	0	18	0
k__Bacteria_p__Firmicutes_c__Bacilli_o__Bacillales_f__Planococcaceae_NA_NA	0	0	8	0	0	265	0	0	0	0	0	0		0	0	0	0	0	0	0	0	0	45	0	0
k__Bacteria_p__Firmicutes_c__Bacilli_o__Bacillales_f__Staphylococcaceae_ g__Jeotgalicoccus_s__psychrophilus	0	0	0	0	0	0	0	0	0	0	0	0		0	0	0	0	0	0	0	0	0	0	0	0
k__Bacteria_p__Firmicutes_c__Bacilli_o__Bacillales_f__Staphylococcaceae_g__Macrococcus_NA	0	0	0	0	0	0	0	0	0	0	0	0		0	0	0	0	0	0	0	0	0	0	142	0
k__Bacteria_p__Firmicutes_c__Bacilli_o__Bacillales_f__Staphylococcaceae_g__Staphylococcus_s__	0	0	0	0	0	14	62	0	0	0	0	0		91	91	0	0	0	110	0	0	0	0	353	0
k__Bacteria_p__Firmicutes_c__Bacilli_o__Bacillales_NA_NA_NA	0	0	0	0	0	15	0	0	0	0	0	0		2	0	0	0	0	0	0	0	0	0	0	0
k__Bacteria_p__Firmicutes_c__Bacilli_o__Lactobacillales_f__Carnobacteriaceae_g__Granulicatella_s__	0	0	0	0	0	0	0	0	0	0	0	0		20	20	0	0	0	0	0	0	0	0	0	0
k__Bacteria_p__Firmicutes_c__Bacilli_o__Lactobacillales_f__Enterococcaceae_g__Enterococcus_s__	0	0	0	0	0	0	28	0	0	0	0	0		61	61	0	0	0	0	0	0	0	0	0	0
k__Bacteria_p__Firmicutes_c__Bacilli_o__Lactobacillales_f__Lactobacillaceae_g___s__	0	0	0	0	0	0	0	0	0	0	0	0		7	7	0	0	0	7	0	0	0	0	156	0
k__Bacteria_p__Firmicutes_c__Bacilli_o__Lactobacillales_f__Lactobacillaceae_g__Lactobacillus_s__	0	0	0	0	0	0	0	0	0	0	0	0		7	0	0	0	0	0	0	0	0	0	0	0
k__Bacteria_p__Firmicutes_c__Clostridia_o__Clostridiales_f___g___s__	0	0	2142	0	67	12	10	82	0	0	59	0		0	0	0	0	0	0	0	0	0	66	17	137
k__Bacteria_p__Firmicutes_c__Clostridia_o__Clostridiales_f__Christensene llaceae_g___s__	0	0	0	0	0	0	0	0	0	0	0	0		0	0	0	0	0	0	0	0	0	0	0	0
k__Bacteria_p__Firmicutes_c__Clostridia_o__Clostridiales_f__Christensenellaceae_g___s__	0	0	8	0	0	19	55	0	0	0	0	0		17	0	0	0	0	0	0	0	0	0	0	0
k__Bacteria_p__Firmicutes_c__Clostridia_o__Clostridiales_f__Clostridiaceae_g__Caloramator_s__	0	0	0	0	0	0	0	0	0	0	0	0		4	0	0	0	0	0	0	0	0	0	0	0
k__Bacteria_p__Firmicutes_c__Clostridia_o__Clostridiales_f__Clostridiaceae_g__Clostridium_NA	0	0	0	0	0	0	24	8	0	0	0	0		11	11	0	0	0	0	0	0	0	29	0	0
k__Bacteria_p__Firmicutes_c__Clostridia_o__Clostridiales_f__Clostridiaceae_g__Clostridium_s__	0	0	8	0	0	0	0	0	0	0	0	0		24	24	0	0	0	0	0	0	0	0	0	0
k__Bacteria_p__Firmicutes_c__Clostridia_o__Clostridiales_f__Clostridiaceae_g__Clostridium_s__pasteurianum	0	0	0	0	0	0	0	0	0	0	0	0		0	0	0	0	0	5	0	0	0	0	12	0
k__Bacteria_p__Firmicutes_c__Clostridia_o__Clostridiales_f__Clostridiaceae_g__Clostridium_s__perfringens	0	0	0	0	0	0	0	0	0	0	0	0		20	0	0	0	0	0	0	0	0	0	0	0
k__Bacteria_p__Firmicutes_c__Clostridia_o__Clostridiales_f__Clostridiaceae_g__Thermoanaerobacterium_s__saccharolyticum	103	0	0	7	0	84	74	236	0	0	0	0		13	0	0	0	0	26	0	0	0	8	316	199
k__Bacteria_p__Firmicutes_c__Clostridia_o__Clostridiales_f__Clostridiaceae_NA_NA	0	0	18	0	2	0	0	0	0	0	0	0		7	0	0	0	0	0	0	0	0	0	0	0
k__Bacteria_p__Firmicutes_c__Clostridia_o__Clostridiales_f__Eubacteriaceae_g__Pseudoramibacter_Eubacterium_s__	0	0	0	0	0	0	0	0	0	0	0	0		0	0	0	0	0	0	0	0	0	30	0	0
k__Bacteria_p__Firmicutes_c__Clostridia_o__Clostridiales_f__Lachnospirac eae_g__Clostridium_NA	0	0	0	0	0	0	0	0	0	0	0	0		0	0	0	0	0	0	0	0	0	0	0	0
k__Bacteria_p__Firmicutes_c__Clostridia_o__Clostridiales_f__Lachnospiraceae_g__Blautia_s__	0	0	10	0	0	0	0	0	0	0	0	0		29	29	0	0	0	0	0	0	0	0	0	0
k__Bacteria_p__Firmicutes_c__Clostridia_o__Clostridiales_f__Lachnospiraceae_g__Blautia_s__producta	0	0	0	0	0	0	0	0	0	0	0	0		0	0	0	0	0	7	0	0	0	0	0	0
k__Bacteria_p__Firmicutes_c__Clostridia_o__Clostridiales_f__Lachnospiraceae_g__Clostridium_s__colinum	0	0	36	0	0	0	0	0	0	0	0	0		13	0	0	0	0	0	0	0	0	0	0	0
k__Bacteria_p__Firmicutes_c__Clostridia_o__Clostridiales_f__Lachnospiraceae_NA_NA	0	0	705	0	48	0	17	0	0	0	11	0		26	26	0	0	0	5	0	0	0	0	154	0
k__Bacteria_p__Firmicutes_c__Clostridia_o__Clostridiales_f__Peptococcaceae_g__Desulfosporosinus_s__meridiei	0	3	0	0	0	0	0	0	0	0	0	0		12	0	0	0	0	0	0	0	0	0	0	0
k__Bacteria_p__Firmicutes_c__Clostridia_o__Clostridiales_f__Peptococcaceae_g__WCHB184_s__	0	0	2	0	2	32	0	7	0	0	0	0		0	0	0	0	0	0	0	0	0	0	0	14
k__Bacteria_p__Firmicutes_c__Clostridia_o__Clostridiales_f__Ruminococcaceae_g__Clostridium_NA	0	0	0	0	5	0	0	0	0	0	0	0		8	0	0	0	0	0	0	0	0	0	0	0
k__Bacteria_p__Firmicutes_c__Clostridia_o__Clostridiales_f__Ruminococcaceae_g__Clostridium_s__hungatei	28	3	0	0	0	11	0	0	0	0	0	0		0	0	0	0	0	0	0	0	0	0	0	33
k__Bacteria_p__Firmicutes_c__Clostridia_o__Clostridiales_f__Ruminococcaceae_g__Ruminococcus_s__	0	0	463	0	43	0	5	0	0	0	121	0		29	29	0	0	0	0	0	0	0	0	0	0
k__Bacteria_p__Firmicutes_c__Clostridia_o__Clostridiales_f__Ruminococcaceae_g__Sporobacter_s__termitidis	0	0	0	0	9	0	0	0	0	0	0	0		14	0	0	0	0	0	0	0	0	0	0	0
k__Bacteria_p__Firmicutes_c__Clostridia_o__Clostridiales_NA_NA_NA	0	0	151	0	56	22	54	0	0	0	0	0		0	0	0	0	0	0	0	0	0	0	102	0
k__Bacteria_p__Firmicutes_c__Clostridia_o__Thermoanaerobacterales_f__Caldicellulosiruptoraceae_g__Caldicellulosiruptor_s__saccharolyticus	40	0	0	2	0	29	75	0	0	0	0	0		15	0	0	0	0	0	0	0	0	109	19	61
k__Bacteria_p__Firmicutes_c__Clostridia_o__Thermoanaerobacterales_f__Carboxydocellaceae_g__Carboxydocella_s__	0	0	0	0	0	0	0	0	0	0	0	0		0	0	0	0	0	0	0	0	0	0	3	0
k__Bacteria_p__Firmicutes_c__Clostridia_o__Thermoanaerobacterales_f__Thermoanaerobacteraceae_g__Moorella_s__	0	0	0	0	25	94	16	17	0	0	0	0		6	6	0	0	0	0	0	0	0	0	72	26
k__Bacteria_p__Firmicutes_c__Clostridia_o__Thermoanaerobacterales_f__Thermoanaerobacteraceae_g__Thermoanaerobacter_s__	32	0	0	0	0	57	6	12	0	0	0	0		15	15	0	0	0	0	0	0	0	0	41	28
k__Bacteria_p__Firmicutes_NA_NA_NA_NA_NA	0	0	0	0	0	0	0	0	0	0	0	0		17	0	0	0	0	0	0	0	0	0	0	0
k__Bacteria_p__Fusobacteria_c__Fusobacteriia_o__Fusobacteriales_f__Fusobacteriaceae_g__Fusobacterium_s__	0	0	0	0	0	0	0	0	0	0	0	0		0	0	0	0	0	7	0	0	0	0	0	0
k__Bacteria_p__Fusobacteria_c__Fusobacteriia_o__Fusobacteriales_f__Fusobacteriaceae_g__Psychrilyobacter_s__	0	0	0	0	0	0	0	0	0	0	0	0		0	0	0	0	0	107	0	0	0	0	0	0
k__Bacteria_p__Gemmatimonadetes_c__Gemm 1_o___f___g___s__	0	0	0	0	0	0	0	0	0	0	0	0		0	0	0	0	0	0	0	0	0	0	0	0
k__Bacteria_p__Gemmatimonadetes_c__Gemm1_o___f___g___s__	0	55	4	0	216	244	465	149	4	8	0	0		32	32	0	0	0	0	0	0	0	0	108	59
k__Bacteria_p__Gemmatimonadetes_c__Gemm5_o___f___g___s__	0	0	0	0	23	0	0	0	10	0	0	0		0	0	0	0	0	0	0	0	0	0	0	0
k__Bacteria_p__Gemmatimonadetes_c__Gemmatimonadetes_o___f___g___s__	2	0	0	0	40	64	62	8	0	0	0	0		0	0	0	0	0	0	0	0	0	19	90	0
k__Bacteria_p__Gemmatimonadetes_c__Gemmatimonadetes_o__Ellin5290_f___g__ _s__	0	0	0	0	0	0	0	0	0	0	0	0		0	0	0	0	0	0	0	0	0	0	0	0
k__Bacteria_p__Gemmatimonadetes_c__Gemmatimonadetes_o__KD887_f___g___s__	0	0	0	0	41	131	149	155	0	0	0	0		0	0	0	0	0	0	0	0	0	0	57	0
k__Bacteria_p__GN02_c__3BR5F_o___f___g___s__	3	0	0	0	0	5	0	0	0	0	0	0		0	0	0	0	0	0	0	0	0	0	0	3
k__Bacteria_p__GN02_c__BB34_o___f___g___s__	0	0	0	0	0	0	0	0	0	0	0	0		0	0	0	0	0	0	0	0	0	0	14	0
k__Bacteria_p__GN02_c__BD15_o___f___g___s__	0	0	0	0	0	0	0	0	0	0	0	0		0	0	0	0	0	28	0	0	0	0	0	0
k__Bacteria_p__GN02_c__GKS2 174_o___f___g___s__	0	0	0	0	0	0	0	0	0	0	0	0		0	0	0	0	0	0	0	0	0	0	0	0
k__Bacteria_p__GN02_c__GKS2174_o___f___g___s__	17	3	2	0	0	22	29	15	6	2	0	0		3	0	0	0	0	0	0	0	0	0	75	163
k__Bacteria_p__GN02_c__GN10_o___f___g___s__	0	0	0	0	0	0	0	0	0	0	0	0		0	0	0	0	0	0	0	0	0	0	0	7
k__Bacteria_p__GN04_c__GN15_o___f___g___s__	23	0	0	0	0	0	0	0	0	2	0	0		0	0	0	0	0	0	0	0	0	0	0	23
k__Bacteria_p__GN04_NA_NA_NA_NA_NA	0	0	0	0	0	0	0	0	0	0	0	0		29	29	0	0	0	0	0	0	0	0	0	0
k__Bacteria_p__Kazan3B28_c___o___f___g___s__	0	0	0	0	0	0	0	0	0	0	0	0		0	0	0	0	0	0	0	0	0	0	6	0
k__Bacteria_p__Lentisphaerae_c__[Lentisphaeria]_o__Lentisphaerales_f___g___s__	0	0	0	0	0	0	0	0	0	0	0	0		0	0	0	0	0	27	0	0	0	0	0	0
k__Bacteria_p__Lentisphaerae_c__[Lentisphaeria]_o__Victivallales_f__Victivallaceae_g___s__	0	0	0	0	0	0	0	0	0	0	0	0		6	0	0	0	0	0	0	0	0	0	0	0
k__Bacteria_p__NC10_c__1224_o___f___g___s__	0	0	0	0	0	0	0	0	0	0	0	0		0	0	0	0	0	0	0	0	0	0	44	0
k__Bacteria_p__NC10_c__1224_o__Methylomirabiliales_f__Methylomirabiliaceae_g__CandidatusMethylomirabilis_s__	66	0	0	0	4	8	59	0	0	0	0	0		0	0	0	0	0	0	0	0	0	0	0	90
k__Bacteria_p__NC10_c__wb1A12_o___f___g___s__	0	7	0	0	0	20	0	0	0	0	0	0		0	0	0	0	0	0	0	0	0	39	0	0
k__Bacteria_p__Nitrospirae_c__Nitrospira_o__Nitrospirales_f__03196A21_g___s__	43	76	11	0	221	477	534	229	0	0	30	57		0	0	0	0	0	0	0	0	0	0	168	146
k__Bacteria_p__Nitrospirae_c__Nitrospira_o__Nitrospirales_f__Nitrospirac eae_g__Nitrospira_s__	0	0	0	0	0	0	0	0	0	0	0	0		0	0	0	0	0	0	0	0	0	0	0	0
k__Bacteria_p__Nitrospirae_c__Nitrospira_o__Nitrospirales_f__Nitrospiraceae_g___s__	0	0	0	12	37	259	100	0	8	0	0	0		0	0	0	0	0	6	0	0	0	10	0	0
k__Bacteria_p__Nitrospirae_c__Nitrospira_o__Nitrospirales_f__Nitrospiraceae_g__JG37AG70_s__	18	0	0	0	0	0	0	0	0	0	0	0		0	0	0	0	0	0	0	0	0	0	121	65
k__Bacteria_p__Nitrospirae_c__Nitrospira_o__Nitrospirales_f__Nitrospiraceae_g__Nitrospira_s__	7	64	0	0	130	284	430	58	0	19	0	33		30	0	0	0	0	0	0	0	0	0	53	0
k__Bacteria_p__NKB19_c__TSBW08_o___f___g___s__	0	0	0	0	0	0	0	0	0	0	0	0		2	0	0	0	0	0	0	0	0	0	0	0
k__Bacteria_p__OD1_c___o___f___g___s__	24	0	0	0	21	46	198	0	0	0	0	0		0	0	0	0	0	0	0	0	0	0	133	60
k__Bacteria_p__OD1_c__ABY1_o___f___g___s__	119	4	0	0	18	15	54	74	0	0	0	0		44	44	0	0	0	0	0	0	0	44	71	356
k__Bacteria_p__OD1_c__Mb NB09_o___f___g___s__	0	0	0	0	0	0	0	0	0	0	0	0		0	0	0	0	0	0	0	0	0	0	0	0
k__Bacteria_p__OD1_c__Mb-NB09_o___f___g___s__	0	0	0	0	0	0	0	0	0	0	0	0		0	0	0	0	0	0	0	0	0	0	0	0
k__Bacteria_p__OD1_c__MbNB09_o___f___g___s__	65	0	2	0	29	122	285	0	0	0	17	0		8	8	0	0	0	0	0	0	0	0	56	81
k__Bacteria_p__OD1_c__SM2F11_o___f___g___s__	10	0	0	0	0	9	147	0	0	0	0	0		19	0	0	0	0	0	0	0	0	0	0	54
k__Bacteria_p__OD1_c__ZB2_o___f___g___s__	82	0	0	0	40	115	954	2	6	0	0	0		168	0	0	0	0	0	0	0	0	0	576	534
k__Bacteria_p__OD1_NA_NA_NA_NA_NA	31	0	0	0	0	6	99	0	0	0	0	0		7	0	0	0	0	0	0	0	0	0	74	30
k__Bacteria_p__OP11_c__OP113_o___f___g___s__	0	0	0	0	3	0	40	0	0	0	0	0		0	0	0	0	0	0	0	0	0	0	11	36
k__Bacteria_p__OP11_NA_NA_NA_NA_NA	11	0	0	0	0	0	0	0	0	0	0	0		4	0	0	0	0	0	0	0	0	0	0	0
k__Bacteria_p__OP3_c___o___f___g___s__	0	0	0	0	0	0	0	0	0	0	0	0		14	0	0	0	0	0	0	0	0	0	0	0
k__Bacteria_p__OP3_c__BD4 9_o___f___g___s__	0	0	0	0	0	0	0	0	0	0	0	0		0	0	0	0	0	0	0	0	0	0	0	0
k__Bacteria_p__OP3_c__BD49_o___f___g___s__	0	0	0	0	0	0	9	0	0	0	0	0		11	0	0	0	0	0	0	0	0	0	0	27
k__Bacteria_p__OP3_c__koll11_o___f___g___s__	196	0	0	2	66	319	368	0	0	0	0	0		88	88	0	0	0	12	0	0	0	61	774	394
k__Bacteria_p__OP3_c__koll11_o__GIF10_f__kpj58rc_g___s__	0	0	0	0	0	0	0	0	0	0	0	0		0	0	0	0	0	0	0	0	0	0	39	0
k__Bacteria_p__OP3_c__PBS 25_o___f___g___s__	0	0	0	0	0	0	0	0	0	0	0	0		0	0	0	0	0	0	0	0	0	0	0	0
k__Bacteria_p__OP3_c__PBS25_o___f___g___s__	182	6	0	0	35	34	178	0	0	5	0	0		56	56	0	0	0	0	0	0	0	0	258	235
k__Bacteria_p__OP3_NA_NA_NA_NA_NA	25	0	0	0	0	4	23	0	0	0	0	0		0	0	0	0	0	0	0	0	0	0	0	25
k__Bacteria_p__Planctomycetes_c__BD711_o___f___g___s__	0	0	0	0	132	196	188	55	6	0	0	0		0	0	0	0	0	0	0	0	0	8	0	0
k__Bacteria_p__Planctomycetes_c__C6_o__MVS 107_f___g___s__	0	0	0	0	0	0	0	0	0	0	0	0		0	0	0	0	0	0	0	0	0	0	0	0
k__Bacteria_p__Planctomycetes_c__OM190_o___f___g___s__	38	4	0	3	5	22	32	0	0	0	0	5		11	0	0	0	0	0	0	0	0	0	0	44
k__Bacteria_p__Planctomycetes_c__OM190_o__CL500 15_f___g___s__	0	0	0	0	0	0	0	0	0	0	0	0		0	0	0	0	0	0	0	0	0	0	0	0
k__Bacteria_p__Planctomycetes_c__OM190_o__CL50015_f___g___s__	96	5	0	13	92	126	204	109	0	0	0	0		56	56	0	0	0	0	0	0	0	10	164	224
k__Bacteria_p__Planctomycetes_c__Phycisphaerae_o__C86_f___g___s__	0	0	0	0	0	3	4	0	0	3	0	0		0	0	0	0	0	0	0	0	0	0	0	0
k__Bacteria_p__Planctomycetes_c__Phycisphaerae_o__mle1 8_f___g___s__	0	0	0	0	0	0	0	0	0	0	0	0		0	0	0	0	0	0	0	0	0	0	0	0
k__Bacteria_p__Planctomycetes_c__Phycisphaerae_o__Phycisphaerales_f___g_ __s__	0	0	0	0	0	0	0	0	0	0	0	0		0	0	0	0	0	0	0	0	0	0	0	0
k__Bacteria_p__Planctomycetes_c__Phycisphaerae_o__Phycisphaerales_f___g___s__	11	13	3	0	156	378	316	37	18	2	0	0		32	0	0	0	0	0	0	0	0	0	259	300
k__Bacteria_p__Planctomycetes_c__Phycisphaerae_o__WD2101_f___g___s__	0	0	0	0	75	212	182	22	0	3	19	0		0	0	0	0	0	0	0	0	0	0	0	95
k__Bacteria_p__Planctomycetes_c__Pla4_o___f___g___s__	0	0	0	0	66	158	189	204	0	0	0	0		10	0	0	0	0	0	0	0	0	0	156	0
k__Bacteria_p__Planctomycetes_c__Planctomycetia_o___f___g___s__	0	0	0	0	0	0	0	0	0	0	0	0		0	0	0	0	0	0	0	0	0	0	0	4
k__Bacteria_p__Planctomycetes_c__Planctomycetia_o__Gemmatales_f__Gemmata ceae_g___s__	0	0	0	0	0	0	0	0	0	0	0	0		0	0	0	0	0	0	0	0	0	0	0	0
k__Bacteria_p__Planctomycetes_c__Planctomycetia_o__Gemmatales_f__Gemmataceae_g___s__	172	70	7	17	731	2322	1540	352	86	18	225	57		205	205	0	0	0	30	0	0	0	12	802	1659
k__Bacteria_p__Planctomycetes_c__Planctomycetia_o__Gemmatales_f__Gemmataceae_g__Gemmata_s__	5	2	0	0	133	640	497	104	0	8	36	0		155	155	0	0	0	0	0	0	0	4	355	245
k__Bacteria_p__Planctomycetes_c__Planctomycetia_o__Gemmatales_f__Isospha eraceae_g___s__	0	0	0	0	0	0	0	0	0	0	0	0		0	0	0	0	0	0	0	0	0	0	0	0
k__Bacteria_p__Planctomycetes_c__Planctomycetia_o__Gemmatales_f__Isosphaeraceae_g___s__	0	5	0	0	52	101	0	0	0	3	0	7		88	88	0	0	0	0	0	0	0	0	0	108
k__Bacteria_p__Planctomycetes_c__Planctomycetia_o__Gemmatales_f__Isosphaeraceae_g__Isosphaera_s__	0	0	0	0	0	11	10	28	0	0	0	0		19	0	0	0	0	0	0	0	0	0	0	0
k__Bacteria_p__Planctomycetes_c__Planctomycetia_o__Pirellulales_f__Pirellulaceae_g___s__	32	41	14	0	698	1504	1828	472	49	6	255	33		262	262	0	0	0	0	0	0	0	0	696	811
k__Bacteria_p__Planctomycetes_c__Planctomycetia_o__Pirellulales_f__Pirellulaceae_g__A17_s__	0	0	0	0	265	431	240	128	0	0	37	52		56	0	0	0	0	0	0	0	0	0	0	0
k__Bacteria_p__Planctomycetes_c__Planctomycetia_o__Pirellulales_f__Pirellulaceae_g__Pirellula_s__	0	11	10	5	105	240	277	21	0	18	56	19		17	0	0	0	0	0	0	0	0	0	137	0
k__Bacteria_p__Planctomycetes_c__Planctomycetia_o__Pirellulales_f__Pirellulaceae_g__Planctomycete_s__LF1	0	0	0	0	0	0	0	0	0	0	0	0		2	0	0	0	0	0	0	0	0	0	0	0
k__Bacteria_p__Planctomycetes_c__Planctomycetia_o__Pirellulales_f__Pirellulaceae_NA_NA	0	0	0	0	0	0	0	0	9	0	0	0		5	0	0	0	0	0	0	0	0	0	0	0
k__Bacteria_p__Planctomycetes_c__Planctomycetia_o__Planctomycetales_f__Planctomycetaceae_g__Planctomyces_s__	7	14	0	13	388	679	610	400	0	12	97	53		238	238	0	0	0	6	0	0	0	0	0	370
k__Bacteria_p__Planctomycetes_c__vadinHA49_o__DH61_f___g___s__	0	0	8	5	227	169	319	150	0	22	22	33		224	224	0	0	0	0	0	0	0	0	0	51
k__Bacteria_p__Proteobacteria_c___o___f___g___s__	7	0	0	0	0	0	9	22	0	0	0	0		0	0	0	0	0	0	0	0	0	0	0	59
k__Bacteria_p__Proteobacteria_c__Alphaproteobacteria_NA_NA_NA_NA	15	0	0	0	56	101	112	86	0	0	0	0		251	251	0	0	0	0	0	0	0	0	0	197
k__Bacteria_p__Proteobacteria_c__Alphaproteobacteria_o___f___g___s__	7	7	0	0	102	231	286	9	0	0	0	0		74	74	0	0	0	0	0	0	0	92	151	269
k__Bacteria_p__Proteobacteria_c__Alphaproteobacteria_o__BD7 3_f___g___s__	0	0	0	0	0	0	0	0	0	0	0	0		0	0	0	0	0	0	0	0	0	0	0	0
k__Bacteria_p__Proteobacteria_c__Alphaproteobacteria_o__BD73_f___g___s__	140	0	0	0	13	8	105	20	10	0	0	0		69	69	0	0	0	37	0	0	0	0	0	288
k__Bacteria_p__Proteobacteria_c__Alphaproteobacteria_o__Caulobacterales_ f__Caulobacteraceae_g__Phenylobacterium_s__	0	0	0	0	0	0	0	0	0	0	0	0		0	0	0	0	0	0	0	0	0	0	0	0
k__Bacteria_p__Proteobacteria_c__Alphaproteobacteria_o__Caulobacterales_f__Caulobacteraceae_g___s__	0	0	0	0	0	20	111	88	0	0	0	0		0	0	0	0	0	146	0	0	0	92	65	243
k__Bacteria_p__Proteobacteria_c__Alphaproteobacteria_o__Caulobacterales_f__Caulobacteraceae_g__Arthrospira_s__	0	0	0	0	0	0	0	0	0	0	0	0		0	0	0	0	0	0	0	0	0	0	0	0
k__Bacteria_p__Proteobacteria_c__Alphaproteobacteria_o__Caulobacterales_f__Caulobacteraceae_g__Asticcacaulis_s__biprosthecium	25	0	0	0	0	0	0	0	0	0	0	0		0	0	0	0	0	0	0	0	0	0	0	29
k__Bacteria_p__Proteobacteria_c__Alphaproteobacteria_o__Caulobacterales_f__Caulobacteraceae_g__Brevundimonas_s__diminuta	0	0	0	0	0	21	284	0	0	0	0	0		0	0	0	0	0	3	0	0	0	0	0	0
k__Bacteria_p__Proteobacteria_c__Alphaproteobacteria_o__Caulobacterales_f__Caulobacteraceae_g__Caulobacter_NA	24	0	0	0	0	106	56	17	0	0	0	0		0	0	0	0	0	0	0	0	0	68	0	24
k__Bacteria_p__Proteobacteria_c__Alphaproteobacteria_o__Caulobacterales_f__Caulobacteraceae_g__Caulobacter_s__	0	0	0	0	0	0	0	0	0	0	0	0		0	0	0	0	0	0	0	0	0	0	0	15
k__Bacteria_p__Proteobacteria_c__Alphaproteobacteria_o__Caulobacterales_f__Caulobacteraceae_g__Caulobacter_s__henricii	0	0	0	0	0	53	0	17	0	0	0	0		0	0	0	0	0	0	0	0	0	0	0	0
k__Bacteria_p__Proteobacteria_c__Alphaproteobacteria_o__Caulobacterales_f__Caulobacteraceae_g__Mycoplana_s__	36	0	0	0	17	20	17	0	0	0	0	0		31	31	0	0	0	0	0	0	0	0	63	52
k__Bacteria_p__Proteobacteria_c__Alphaproteobacteria_o__Caulobacterales_f__Caulobacteraceae_g__Phenylobacterium_s__	0	0	0	0	42	99	211	57	0	0	0	0		5	0	0	0	0	7	0	0	0	45	230	136
k__Bacteria_p__Proteobacteria_c__Alphaproteobacteria_o__Caulobacterales_f__Caulobacteraceae_NA_NA	0	0	0	0	0	17	0	0	0	0	0	0		0	0	0	0	0	0	0	0	0	0	0	59
k__Bacteria_p__Proteobacteria_c__Alphaproteobacteria_o__Ellin329_f___g__ _s__	0	0	0	0	0	0	0	0	0	0	0	0		0	0	0	0	0	0	0	0	0	0	0	0
k__Bacteria_p__Proteobacteria_c__Alphaproteobacteria_o__Ellin329_f___g___s__	0	12	0	0	35	55	70	103	0	0	0	7		37	37	0	0	0	0	0	0	0	0	0	141
k__Bacteria_p__Proteobacteria_c__Alphaproteobacteria_o__Rhizobiales_f___ g___s__	0	0	0	0	0	0	0	0	0	0	0	0		0	0	0	0	0	0	0	0	0	0	0	0
k__Bacteria_p__Proteobacteria_c__Alphaproteobacteria_o__Rhizobiales_f___g___s__	0	0	5	0	140	473	580	196	10	13	33	25		274	274	0	0	0	16	0	0	0	0	0	196
k__Bacteria_p__Proteobacteria_c__Alphaproteobacteria_o__Rhizobiales_f__Aurantimonadaceae_g___s__	0	0	0	0	0	26	87	97	0	0	0	0		0	0	0	0	0	0	0	0	0	0	0	6
k__Bacteria_p__Proteobacteria_c__Alphaproteobacteria_o__Rhizobiales_f__Beijerinckiaceae_g__Beijerinckia_s__	0	0	0	0	0	0	0	0	0	0	0	0		0	0	0	0	0	0	0	0	0	0	0	301
k__Bacteria_p__Proteobacteria_c__Alphaproteobacteria_o__Rhizobiales_f__Bradyrhizobiaceae_g___s__	0	38	0	5	0	626	117	0	0	0	0	0		0	0	0	0	0	0	0	0	0	0	0	21
k__Bacteria_p__Proteobacteria_c__Alphaproteobacteria_o__Rhizobiales_f__Bradyrhizobiaceae_g__Balneimonas_s__	0	0	0	0	0	0	0	0	0	0	0	0		2	0	0	0	0	0	0	0	0	0	0	0
k__Bacteria_p__Proteobacteria_c__Alphaproteobacteria_o__Rhizobiales_f__Bradyrhizobiaceae_g__Bosea_s__genosp	0	0	0	0	0	382	176	211	28	0	0	0		0	0	0	0	0	0	0	0	0	61	0	0
k__Bacteria_p__Proteobacteria_c__Alphaproteobacteria_o__Rhizobiales_f__Bradyrhizobiaceae_g__Bradyrhizobium_s__	0	0	0	5	19	246	169	0	0	8	18	50		19	0	0	0	0	86	0	0	0	0	84	0
k__Bacteria_p__Proteobacteria_c__Alphaproteobacteria_o__Rhizobiales_f__Brucellaceae_g__Pseudochrobactrum_s__	0	0	0	0	0	0	0	0	0	0	0	0		0	0	0	0	0	0	0	0	0	0	65	0
k__Bacteria_p__Proteobacteria_c__Alphaproteobacteria_o__Rhizobiales_f__H yphomicrobiaceae_g__Hyphomicrobium_NA	0	0	0	0	0	0	0	0	0	0	0	0		0	0	0	0	0	0	0	0	0	0	0	0
k__Bacteria_p__Proteobacteria_c__Alphaproteobacteria_o__Rhizobiales_f__Hyphomicrobiaceae_g___s__	0	9	0	0	48	187	127	0	0	0	23	0		4	0	0	0	0	0	0	0	0	0	0	0
k__Bacteria_p__Proteobacteria_c__Alphaproteobacteria_o__Rhizobiales_f__Hyphomicrobiaceae_g__Devosia_s__	0	0	0	0	29	80	151	0	0	0	0	0		15	0	0	0	0	0	0	0	0	0	167	92
k__Bacteria_p__Proteobacteria_c__Alphaproteobacteria_o__Rhizobiales_f__Hyphomicrobiaceae_g__Hyphomicrobium_s__	27	91	53	8	361	853	550	567	64	62	78	77		114	114	0	0	0	0	0	0	0	8	0	143
k__Bacteria_p__Proteobacteria_c__Alphaproteobacteria_o__Rhizobiales_f__Hyphomicrobiaceae_g__Pedomicrobium_s__	0	6	0	0	40	190	254	36	0	0	36	0		0	0	0	0	0	0	0	0	0	0	63	0
k__Bacteria_p__Proteobacteria_c__Alphaproteobacteria_o__Rhizobiales_f__Hyphomicrobiaceae_g__Rhodoplanes_s__	26	0	0	0	567	1426	1466	645	0	44	0	0		133	133	0	0	0	0	0	0	0	15	0	680
k__Bacteria_p__Proteobacteria_c__Alphaproteobacteria_o__Rhizobiales_f__Hyphomicrobiaceae_NA_NA	0	0	0	0	0	0	8	0	0	0	0	0		26	26	0	0	0	0	0	0	0	0	0	0
k__Bacteria_p__Proteobacteria_c__Alphaproteobacteria_o__Rhizobiales_f__Methylobacteriaceae_g___s__	0	0	0	0	0	46	8	0	0	0	0	0		0	0	0	0	0	0	0	0	0	0	63	0
k__Bacteria_p__Proteobacteria_c__Alphaproteobacteria_o__Rhizobiales_f__Methylobacteriaceae_g__Methylobacterium_s__	0	0	0	0	0	56	283	0	0	0	0	0		39	39	0	0	0	0	0	0	0	0	0	0
k__Bacteria_p__Proteobacteria_c__Alphaproteobacteria_o__Rhizobiales_f__Methylocystaceae_g___s__	0	0	0	0	0	0	37	30	0	0	0	0		0	0	0	0	0	0	0	0	0	26	0	1697
k__Bacteria_p__Proteobacteria_c__Alphaproteobacteria_o__Rhizobiales_f__Methylocystaceae_NA_NA	0	0	0	0	0	78	8	0	0	0	0	0		0	0	0	0	0	0	0	0	0	0	62	0
k__Bacteria_p__Proteobacteria_c__Alphaproteobacteria_o__Rhizobiales_f__Phyllobacteriaceae_g___s__	0	0	0	0	15	15	7	0	0	0	0	0		0	0	0	0	0	22	0	0	0	0	0	0
k__Bacteria_p__Proteobacteria_c__Alphaproteobacteria_o__Rhizobiales_f__Phyllobacteriaceae_g__Mesorhizobium_s__	0	22	9	0	14	433	153	0	0	10	25	0		0	0	0	0	0	41	0	0	0	0	0	0
k__Bacteria_p__Proteobacteria_c__Alphaproteobacteria_o__Rhizobiales_f__Rhizobiaceae_g___s__	0	0	0	0	0	0	50	0	0	0	0	0		0	0	0	0	0	0	0	0	0	114	0	0
k__Bacteria_p__Proteobacteria_c__Alphaproteobacteria_o__Rhizobiales_f__Rhizobiaceae_g__Agrobacterium_s__	0	0	0	0	17	23	8	0	0	0	0	0		0	0	0	0	0	0	0	0	0	0	194	0
k__Bacteria_p__Proteobacteria_c__Alphaproteobacteria_o__Rhizobiales_f__Rhizobiaceae_g__Rhizobium_s__	15	0	0	0	0	13	0	0	0	0	0	0		0	0	0	0	0	0	0	0	0	0	0	15
k__Bacteria_p__Proteobacteria_c__Alphaproteobacteria_o__Rhizobiales_f__Rhodobiaceae_g__Afifella_s__	0	0	0	0	0	19	0	0	0	0	0	0		0	0	0	0	0	0	0	0	0	0	23	0
k__Bacteria_p__Proteobacteria_c__Alphaproteobacteria_o__Rhizobiales_f__Xanthobacteraceae_g___s__	0	0	0	0	20	46	41	0	0	0	0	0		26	0	0	0	0	0	0	0	0	0	0	0
k__Bacteria_p__Proteobacteria_c__Alphaproteobacteria_o__Rhizobiales_f__Xanthobacteraceae_g__Xanthobacter_s__	0	0	0	0	0	0	0	0	0	0	0	0		0	0	0	0	0	0	0	0	0	8	0	0
k__Bacteria_p__Proteobacteria_c__Alphaproteobacteria_o__Rhizobiales_NA_N A_NA	0	0	0	0	0	0	0	0	0	0	0	0		0	0	0	0	0	0	0	0	0	0	0	0
k__Bacteria_p__Proteobacteria_c__Alphaproteobacteria_o__Rhizobiales_NA_NA_NA	0	0	0	0	86	167	128	126	0	0	0	0		17	0	0	0	0	0	0	0	0	0	0	0
k__Bacteria_p__Proteobacteria_c__Alphaproteobacteria_o__Rhodobacterales_ f__Hyphomonadaceae_g___s__	0	0	0	0	0	0	0	0	0	0	0	0		0	0	0	0	0	0	0	0	0	0	0	0
k__Bacteria_p__Proteobacteria_c__Alphaproteobacteria_o__Rhodobacterales_ f__Rhodobacteraceae_g__Amaricoccus_s__	0	0	0	0	0	0	0	0	0	0	0	0		0	0	0	0	0	0	0	0	0	0	0	0
k__Bacteria_p__Proteobacteria_c__Alphaproteobacteria_o__Rhodobacterales_ NA_NA_NA	0	0	0	0	0	0	0	0	0	0	0	0		0	0	0	0	0	0	0	0	0	0	0	0
k__Bacteria_p__Proteobacteria_c__Alphaproteobacteria_o__Rhodobacterales_f__Hyphomonadaceae_g___s__	0	10	0	0	182	273	188	61	0	6	59	0		151	151	0	0	0	17	0	0	0	0	132	197
k__Bacteria_p__Proteobacteria_c__Alphaproteobacteria_o__Rhodobacterales_f__Rhodobacteraceae_g___s__	0	0	0	0	0	57	0	0	0	0	0	0		0	0	0	0	0	14	0	0	0	0	0	0
k__Bacteria_p__Proteobacteria_c__Alphaproteobacteria_o__Rhodobacterales_f__Rhodobacteraceae_g__Amaricoccus_s__	0	0	0	23	53	642	417	89	0	29	63	0		49	49	0	0	0	0	0	0	0	0	359	0
k__Bacteria_p__Proteobacteria_c__Alphaproteobacteria_o__Rhodobacterales_f__Rhodobacteraceae_g__Octadecabacter_s__	0	0	0	0	0	0	0	0	0	0	0	0		0	0	0	0	0	37	0	0	0	0	0	0
k__Bacteria_p__Proteobacteria_c__Alphaproteobacteria_o__Rhodobacterales_f__Rhodobacteraceae_g__Paracoccus_NA	0	0	0	0	0	0	0	0	0	0	0	0		0	0	0	0	0	0	0	0	0	6	0	0
k__Bacteria_p__Proteobacteria_c__Alphaproteobacteria_o__Rhodobacterales_f__Rhodobacteraceae_g__Paracoccus_s__	0	0	0	0	0	0	21	0	0	0	0	0		0	0	0	0	0	0	0	0	0	0	0	0
k__Bacteria_p__Proteobacteria_c__Alphaproteobacteria_o__Rhodobacterales_f__Rhodobacteraceae_g__Paracoccus_s__marcusii	0	0	0	0	0	0	0	0	0	0	0	0		0	0	0	0	0	0	0	0	0	0	0	0
k__Bacteria_p__Proteobacteria_c__Alphaproteobacteria_o__Rhodobacterales_f__Rhodobacteraceae_g__Rhodobacter_s__	11	0	0	15	142	362	355	152	0	0	0	68		1245	1245	0	0	0	81	0	0	0	0	153	47
k__Bacteria_p__Proteobacteria_c__Alphaproteobacteria_o__Rhodobacterales_f__Rhodobacteraceae_NA_NA	0	0	0	0	52	146	305	0	0	0	0	0		35	35	0	0	0	0	0	0	0	0	0	0
k__Bacteria_p__Proteobacteria_c__Alphaproteobacteria_o__Rhodospirillales _f__Acetobacteraceae_g___s__	0	0	0	0	0	0	0	0	0	0	0	0		0	0	0	0	0	0	0	0	0	0	0	0
k__Bacteria_p__Proteobacteria_c__Alphaproteobacteria_o__Rhodospirillales _f__Acetobacteraceae_g__Roseococcus_s__	0	0	0	0	0	0	0	0	0	0	0	0		0	0	0	0	0	0	0	0	0	0	0	0
k__Bacteria_p__Proteobacteria_c__Alphaproteobacteria_o__Rhodospirillales _f__Rhodospirillaceae_g___s__	0	0	0	0	0	0	0	0	0	0	0	0		0	0	0	0	0	0	0	0	0	0	0	0
k__Bacteria_p__Proteobacteria_c__Alphaproteobacteria_o__Rhodospirillales _f__Rhodospirillaceae_g__Azospirillum_s__irakense	0	0	0	0	0	0	0	0	0	0	0	0		0	0	0	0	0	0	0	0	0	0	0	0
k__Bacteria_p__Proteobacteria_c__Alphaproteobacteria_o__Rhodospirillales _f__Rhodospirillaceae_g__Magnetospirillum_s__	0	0	0	0	0	0	0	0	0	0	0	0		0	0	0	0	0	0	0	0	0	0	0	0
k__Bacteria_p__Proteobacteria_c__Alphaproteobacteria_o__Rhodospirillales _f__Rhodospirillaceae_NA_NA	0	0	0	0	0	0	0	0	0	0	0	0		0	0	0	0	0	0	0	0	0	0	0	0
k__Bacteria_p__Proteobacteria_c__Alphaproteobacteria_o__Rhodospirillales_f___g___s__	0	25	10	11	79	582	437	85	12	16	48	23		16	0	0	0	0	0	0	0	0	0	129	0
k__Bacteria_p__Proteobacteria_c__Alphaproteobacteria_o__Rhodospirillales_f__Acetobacteraceae_g___s__	0	0	0	0	66	196	142	138	0	9	0	0		66	66	0	0	0	4	0	0	0	0	0	2102
k__Bacteria_p__Proteobacteria_c__Alphaproteobacteria_o__Rhodospirillales_f__Rhodospirillaceae_g___s__	203	93	8	5	251	1232	951	236	21	13	69	59		134	134	0	0	0	82	0	0	0	6	332	837
k__Bacteria_p__Proteobacteria_c__Alphaproteobacteria_o__Rhodospirillales_f__Rhodospirillaceae_g__Azospirillum_NA	0	0	0	0	0	5	0	0	0	0	0	0		15	0	0	0	0	0	0	0	0	0	0	0
k__Bacteria_p__Proteobacteria_c__Alphaproteobacteria_o__Rhodospirillales_f__Rhodospirillaceae_g__Azospirillum_s__	0	0	0	0	0	0	0	0	0	0	0	0		24	24	0	0	0	6	0	0	0	0	0	2
k__Bacteria_p__Proteobacteria_c__Alphaproteobacteria_o__Rhodospirillales_f__Rhodospirillaceae_g__Azospirillum_s__irakense	0	0	0	0	0	0	0	0	0	0	0	0		45	45	0	0	0	0	0	0	0	0	0	0
k__Bacteria_p__Proteobacteria_c__Alphaproteobacteria_o__Rhodospirillales_f__Rhodospirillaceae_g__Azospirillum_s__massiliensis	0	0	0	0	0	0	46	0	0	0	0	0		29	29	0	0	0	0	0	0	0	0	0	0
k__Bacteria_p__Proteobacteria_c__Alphaproteobacteria_o__Rhodospirillales_f__Rhodospirillaceae_g__Elstera_s__litoralis	0	0	0	0	0	0	29	0	0	0	0	0		46	46	0	0	0	0	0	0	0	0	0	0
k__Bacteria_p__Proteobacteria_c__Alphaproteobacteria_o__Rhodospirillales_f__Rhodospirillaceae_g__Inquilinus_NA	0	0	0	0	0	0	0	0	0	0	0	0		0	0	0	0	0	0	0	0	0	0	0	0
k__Bacteria_p__Proteobacteria_c__Alphaproteobacteria_o__Rhodospirillales_f__Rhodospirillaceae_g__Magnetospirillum_s__	0	0	0	0	0	0	0	0	0	0	0	0		36	0	0	0	0	0	0	0	0	0	0	0
k__Bacteria_p__Proteobacteria_c__Alphaproteobacteria_o__Rhodospirillales_f__Rhodospirillaceae_g__Novispirillum_s__	0	0	0	0	0	0	0	0	0	0	0	0		84	84	0	0	0	0	0	0	0	0	0	0
k__Bacteria_p__Proteobacteria_c__Alphaproteobacteria_o__Rhodospirillales_f__Rhodospirillaceae_NA_NA	0	2	0	0	33	26	71	0	3	0	0	0		49	49	0	0	0	0	0	0	0	0	0	63
k__Bacteria_p__Proteobacteria_c__Alphaproteobacteria_o__Rickettsiales_f_ __g___s__	0	0	0	0	0	0	0	0	0	0	0	0		0	0	0	0	0	0	0	0	0	0	0	0
k__Bacteria_p__Proteobacteria_c__Alphaproteobacteria_o__Rickettsiales_f_ _mitochondria_NA_NA	0	0	0	0	0	0	0	0	0	0	0	0		0	0	0	0	0	0	0	0	0	0	0	0
k__Bacteria_p__Proteobacteria_c__Alphaproteobacteria_o__Rickettsiales_f_ _Rickettsiaceae_g___s__	0	0	0	0	0	0	0	0	0	0	0	0		0	0	0	0	0	0	0	0	0	0	0	0
k__Bacteria_p__Proteobacteria_c__Alphaproteobacteria_o__Rickettsiales_f_ _Rickettsiaceae_g__Rickettsia_s__	0	0	0	0	0	0	0	0	0	0	0	0		0	0	0	0	0	0	0	0	0	0	0	0
k__Bacteria_p__Proteobacteria_c__Alphaproteobacteria_o__Rickettsiales_f___g___s__	3	5	0	0	27	125	90	0	0	0	0	6		187	187	0	0	0	5	0	0	0	0	245	0
k__Bacteria_p__Proteobacteria_c__Alphaproteobacteria_o__Rickettsiales_f__mitochondria_g___s__	0	0	0	0	0	0	15	0	0	0	0	0		7	0	0	0	0	0	0	0	0	0	0	0
k__Bacteria_p__Proteobacteria_c__Alphaproteobacteria_o__Rickettsiales_f__mitochondria_g__Megaceros_s__tosanus	0	0	0	0	0	0	0	0	0	0	0	0		29	29	0	0	0	0	0	0	0	0	0	0
k__Bacteria_p__Proteobacteria_c__Alphaproteobacteria_o__Rickettsiales_f__mitochondria_g__Pythium_s__ultimum	0	0	0	0	0	0	10	0	0	0	0	0		8	0	0	0	0	0	0	0	0	0	0	0
k__Bacteria_p__Proteobacteria_c__Alphaproteobacteria_o__Rickettsiales_f__mitochondria_NA_NA	0	0	0	0	7	549	226	136	0	0	0	0		76	76	0	0	0	33	0	0	0	5	156	64
k__Bacteria_p__Proteobacteria_c__Alphaproteobacteria_o__Rickettsiales_f__Rickettsiaceae_g___s__	0	0	0	0	8	26	29	0	0	0	0	0		59	59	0	0	0	0	0	0	0	0	0	51
k__Bacteria_p__Proteobacteria_c__Alphaproteobacteria_o__Rickettsiales_f__Rickettsiaceae_g__Rickettsia_s__	0	0	0	0	0	0	0	0	0	3	0	0		38	38	0	0	0	0	0	0	0	0	0	0
k__Bacteria_p__Proteobacteria_c__Alphaproteobacteria_o__Rickettsiales_f__Rickettsiaceae_NA_NA	0	0	0	0	0	0	0	0	0	0	0	0		0	0	0	0	0	0	0	0	0	0	0	13
k__Bacteria_p__Proteobacteria_c__Alphaproteobacteria_o__Rickettsiales_NA _NA_NA	0	0	0	0	0	0	0	0	0	0	0	0		0	0	0	0	0	0	0	0	0	0	0	0
k__Bacteria_p__Proteobacteria_c__Alphaproteobacteria_o__Rickettsiales_NA_NA_NA	0	0	0	0	0	0	0	0	0	0	0	0		20	0	0	0	0	0	0	0	0	0	0	0
k__Bacteria_p__Proteobacteria_c__Alphaproteobacteria_o__Sphingomonadales _f__Erythrobacteraceae_g___s__	0	0	0	0	0	0	0	0	0	0	0	0		0	0	0	0	0	0	0	0	0	0	0	0
k__Bacteria_p__Proteobacteria_c__Alphaproteobacteria_o__Sphingomonadales _f__Erythrobacteraceae_NA_NA	0	0	0	0	0	0	0	0	0	0	0	0		0	0	0	0	0	0	0	0	0	0	0	0
k__Bacteria_p__Proteobacteria_c__Alphaproteobacteria_o__Sphingomonadales _f__Sphingomonadaceae_g___s__	0	0	0	0	0	0	0	0	0	0	0	0		0	0	0	0	0	0	0	0	0	0	0	0
k__Bacteria_p__Proteobacteria_c__Alphaproteobacteria_o__Sphingomonadales _f__Sphingomonadaceae_g__Novosphingobium_s__	0	0	0	0	0	0	0	0	0	0	0	0		0	0	0	0	0	0	0	0	0	0	0	0
k__Bacteria_p__Proteobacteria_c__Alphaproteobacteria_o__Sphingomonadales _f__Sphingomonadaceae_g__Sphingopyxis_s__alaskensis	0	0	0	0	0	0	0	0	0	0	0	0		0	0	0	0	0	0	0	0	0	0	0	0
k__Bacteria_p__Proteobacteria_c__Alphaproteobacteria_o__Sphingomonadales _f__Sphingomonadaceae_NA_NA	0	0	0	0	0	0	0	0	0	0	0	0		0	0	0	0	0	0	0	0	0	0	0	0
k__Bacteria_p__Proteobacteria_c__Alphaproteobacteria_o__Sphingomonadales_f___g___s__	6	0	0	0	26	42	15	158	0	16	0	0		276	276	0	0	0	0	0	0	0	0	0	0
k__Bacteria_p__Proteobacteria_c__Alphaproteobacteria_o__Sphingomonadales_f__Erythrobacteraceae_g___s__	0	0	14	0	74	260	61	61	0	0	35	0		55	55	0	0	0	0	0	0	0	0	0	0
k__Bacteria_p__Proteobacteria_c__Alphaproteobacteria_o__Sphingomonadales_f__Erythrobacteraceae_g__Lutibacterium_s__	0	0	0	0	96	58	150	0	0	19	0	0		26	26	0	0	0	0	0	0	0	0	0	0
k__Bacteria_p__Proteobacteria_c__Alphaproteobacteria_o__Sphingomonadales_f__Erythrobacteraceae_NA_NA	0	0	0	0	29	91	57	0	0	0	0	0		18	0	0	0	0	5	0	0	0	0	0	0
k__Bacteria_p__Proteobacteria_c__Alphaproteobacteria_o__Sphingomonadales_f__Sphingomonadaceae_g___s__	0	0	0	0	44	121	67	16	0	0	0	0		78	78	0	0	0	0	0	0	0	0	43	0
k__Bacteria_p__Proteobacteria_c__Alphaproteobacteria_o__Sphingomonadales_f__Sphingomonadaceae_g__Kaistobacter_s__	0	15	0	0	53	89	53	0	0	0	0	0		0	0	0	0	0	0	0	0	0	12	108	16
k__Bacteria_p__Proteobacteria_c__Alphaproteobacteria_o__Sphingomonadales_f__Sphingomonadaceae_g__Novosphingobium_s__	0	18	6	0	57	507	218	154	26	0	30	0		168	168	0	0	0	103	0	0	0	0	153	358
k__Bacteria_p__Proteobacteria_c__Alphaproteobacteria_o__Sphingomonadales_f__Sphingomonadaceae_g__Sphingobium_s__	24	0	0	0	76	7518	2927	557	46	0	0	48		0	0	0	0	0	22	0	0	0	387	139	161
k__Bacteria_p__Proteobacteria_c__Alphaproteobacteria_o__Sphingomonadales_f__Sphingomonadaceae_g__Sphingomonas_s__	0	0	0	0	29	124	210	0	0	0	0	0		0	0	0	0	0	0	0	0	0	19	162	272
k__Bacteria_p__Proteobacteria_c__Alphaproteobacteria_o__Sphingomonadales_f__Sphingomonadaceae_g__Sphingomonas_s__azotifigens	0	0	0	0	0	253	68	24	0	0	0	0		23	23	0	0	0	0	0	0	0	39	0	0
k__Bacteria_p__Proteobacteria_c__Alphaproteobacteria_o__Sphingomonadales_f__Sphingomonadaceae_g__Sphingomonas_s__wittichii	11	0	0	0	23	23	125	0	0	0	0	0		21	0	0	0	0	17	0	0	0	0	106	68
k__Bacteria_p__Proteobacteria_c__Alphaproteobacteria_o__Sphingomonadales_f__Sphingomonadaceae_g__Sphingopyxis_s__	0	0	0	0	0	198	254	42	0	0	0	0		0	0	0	0	0	0	0	0	0	0	20	7
k__Bacteria_p__Proteobacteria_c__Alphaproteobacteria_o__Sphingomonadales_f__Sphingomonadaceae_g__Sphingopyxis_s__alaskensis	0	0	0	0	12	46	0	0	0	0	0	0		10	0	0	0	0	0	0	0	0	29	0	0
k__Bacteria_p__Proteobacteria_c__Alphaproteobacteria_o__Sphingomonadales_f__Sphingomonadaceae_g__Zymomonas_s__	0	0	0	0	0	0	0	0	0	0	0	0		31	31	0	0	0	0	0	0	0	0	0	0
k__Bacteria_p__Proteobacteria_c__Alphaproteobacteria_o__Sphingomonadales_f__Sphingomonadaceae_NA_NA	0	0	0	0	0	0	0	14	0	0	0	0		19	0	0	0	0	0	0	0	0	0	0	14
k__Bacteria_p__Proteobacteria_c__Betaproteobacteria_NA_NA_NA_NA	0	0	0	0	89	437	152	78	11	0	0	22		94	94	0	0	0	0	0	0	0	0	0	0
k__Bacteria_p__Proteobacteria_c__Betaproteobacteria_o___f___g___s__	0	357	47	71	1065	2939	2512	662	133	56	242	304		82	82	0	0	0	0	0	0	0	6	221	309
k__Bacteria_p__Proteobacteria_c__Betaproteobacteria_o__Burkholderiales_f __Comamonadaceae_g___s__	0	0	0	0	0	0	0	0	0	0	0	0		0	0	0	0	0	0	0	0	0	0	0	0
k__Bacteria_p__Proteobacteria_c__Betaproteobacteria_o__Burkholderiales_f __Comamonadaceae_g__Hydrogenophaga_s__	0	0	0	0	0	0	0	0	0	0	0	0		0	0	0	0	0	0	0	0	0	0	0	0
k__Bacteria_p__Proteobacteria_c__Betaproteobacteria_o__Burkholderiales_f __Comamonadaceae_g__Limnohabitans_s__	0	0	0	0	0	0	0	0	0	0	0	0		0	0	0	0	0	0	0	0	0	0	0	0
k__Bacteria_p__Proteobacteria_c__Betaproteobacteria_o__Burkholderiales_f __Comamonadaceae_NA_NA	0	0	0	0	0	0	0	0	0	0	0	0		0	0	0	0	0	0	0	0	0	0	0	0
k__Bacteria_p__Proteobacteria_c__Betaproteobacteria_o__Burkholderiales_f __Oxalobacteraceae_g___s__	0	0	0	0	0	0	0	0	0	0	0	0		0	0	0	0	0	0	0	0	0	0	0	0
k__Bacteria_p__Proteobacteria_c__Betaproteobacteria_o__Burkholderiales_f __Oxalobacteraceae_NA_NA	0	0	0	0	0	0	0	0	0	0	0	0		0	0	0	0	0	0	0	0	0	0	0	0
k__Bacteria_p__Proteobacteria_c__Betaproteobacteria_o__Burkholderiales_f___g___s__	0	0	0	0	7	46	0	0	0	0	0	0		87	87	0	0	0	0	0	0	0	0	0	0
k__Bacteria_p__Proteobacteria_c__Betaproteobacteria_o__Burkholderiales_f__Alcaligenaceae_g___s__	0	0	0	0	67	169	85	0	0	15	0	0		0	0	0	0	0	0	0	0	0	52	0	0
k__Bacteria_p__Proteobacteria_c__Betaproteobacteria_o__Burkholderiales_f__Alcaligenaceae_g__Achromobacter_s__	0	0	0	0	0	0	0	0	0	0	0	0		0	0	0	0	0	0	0	0	0	0	0	0
k__Bacteria_p__Proteobacteria_c__Betaproteobacteria_o__Burkholderiales_f__Burkholderiaceae_g__Burkholderia_s__bryophila	0	0	0	0	0	0	0	0	0	0	0	0		0	0	0	0	0	44	0	0	0	0	0	0
k__Bacteria_p__Proteobacteria_c__Betaproteobacteria_o__Burkholderiales_f__Comamonadaceae_g___s__	65	0	0	0	11	31	26	0	0	0	0	0		142	142	0	0	0	0	0	0	0	0	28	74
k__Bacteria_p__Proteobacteria_c__Betaproteobacteria_o__Burkholderiales_f__Comamonadaceae_g__Acidovorax_s__	0	0	0	0	0	488	0	0	0	0	0	0		0	0	0	0	0	109	0	0	0	0	25	0
k__Bacteria_p__Proteobacteria_c__Betaproteobacteria_o__Burkholderiales_f__Comamonadaceae_g__Aquabacterium_s__	0	0	0	0	8	0	0	0	0	0	0	0		16	0	0	0	0	0	0	0	0	0	0	0
k__Bacteria_p__Proteobacteria_c__Betaproteobacteria_o__Burkholderiales_f__Comamonadaceae_g__Comamonas_s__	0	0	0	0	0	11	49	0	0	0	0	0		0	0	0	0	0	0	0	0	0	10	0	0
k__Bacteria_p__Proteobacteria_c__Betaproteobacteria_o__Burkholderiales_f__Comamonadaceae_g__Delftia_s__	0	103	0	0	0	1396	971	217	0	0	0	0		25	25	0	0	0	0	0	0	0	217	0	0
k__Bacteria_p__Proteobacteria_c__Betaproteobacteria_o__Burkholderiales_f__Comamonadaceae_g__Hydrogenophaga_s__	0	18	0	0	49	0	23	0	0	0	0	0		588	588	0	0	0	0	0	0	0	0	33	0
k__Bacteria_p__Proteobacteria_c__Betaproteobacteria_o__Burkholderiales_f__Comamonadaceae_g__Hylemonella_s__	0	0	0	22	19	0	0	0	0	0	0	0		240	240	0	0	0	0	0	0	0	0	0	0
k__Bacteria_p__Proteobacteria_c__Betaproteobacteria_o__Burkholderiales_f__Comamonadaceae_g__Leptothrix_s__	0	0	0	0	0	0	0	0	0	0	0	0		29	29	0	0	0	0	0	0	0	0	0	72
k__Bacteria_p__Proteobacteria_c__Betaproteobacteria_o__Burkholderiales_f__Comamonadaceae_g__Limnohabitans_s__	20	0	0	0	30	0	28	0	0	0	0	0		3900	3900	0	0	0	0	0	0	0	0	137	0
k__Bacteria_p__Proteobacteria_c__Betaproteobacteria_o__Burkholderiales_f__Comamonadaceae_g__Paucibacter_s__	0	0	0	0	72	151	121	0	0	0	0	0		0	0	0	0	0	0	0	0	0	0	139	0
k__Bacteria_p__Proteobacteria_c__Betaproteobacteria_o__Burkholderiales_f__Comamonadaceae_g__Polaromonas_s__	0	0	0	0	0	94	32	0	0	0	0	0		0	0	0	0	0	29	0	0	0	121	303	85
k__Bacteria_p__Proteobacteria_c__Betaproteobacteria_o__Burkholderiales_f__Comamonadaceae_g__Rhodoferax_s__	0	0	0	9	103	18	274	38	0	17	16	0		594	594	0	0	0	27	0	0	0	34	233	206
k__Bacteria_p__Proteobacteria_c__Betaproteobacteria_o__Burkholderiales_f__Comamonadaceae_g__Rubrivivax_s__	69	0	0	0	22	142	30	0	0	0	0	0		127	127	0	0	0	0	0	0	0	0	149	95
k__Bacteria_p__Proteobacteria_c__Betaproteobacteria_o__Burkholderiales_f__Comamonadaceae_g__Schlegelella_s__	0	0	0	0	0	0	38	0	0	0	0	0		0	0	0	0	0	0	0	0	0	4	0	0
k__Bacteria_p__Proteobacteria_c__Betaproteobacteria_o__Burkholderiales_f__Comamonadaceae_g__Simplicispira_s__	0	0	0	0	0	0	0	0	0	0	0	0		0	0	0	0	0	0	0	0	0	0	12	0
k__Bacteria_p__Proteobacteria_c__Betaproteobacteria_o__Burkholderiales_f__Comamonadaceae_g__Tepidimonas_s__	0	0	0	0	0	0	0	0	0	0	0	0		0	0	0	0	0	0	0	0	0	2	0	0
k__Bacteria_p__Proteobacteria_c__Betaproteobacteria_o__Burkholderiales_f__Comamonadaceae_g__Variovorax_s__	0	0	0	0	0	11	31	0	0	0	0	0		80	80	0	0	0	0	0	0	0	0	0	0
k__Bacteria_p__Proteobacteria_c__Betaproteobacteria_o__Burkholderiales_f__Comamonadaceae_g__Variovorax_s__paradoxus	0	0	0	26	0	29	73	126	32	0	0	0		0	0	0	0	0	0	0	0	0	6	0	0
k__Bacteria_p__Proteobacteria_c__Betaproteobacteria_o__Burkholderiales_f__Comamonadaceae_NA_NA	126	67	0	0	278	157	329	122	0	64	63	75		6503	6503	0	0	0	0	0	0	0	0	318	165
k__Bacteria_p__Proteobacteria_c__Betaproteobacteria_o__Burkholderiales_f__Oxalobacteraceae_g___s__	19	0	0	0	18	20	49	0	0	0	0	0		104	104	0	0	0	40	0	0	0	52	138	114
k__Bacteria_p__Proteobacteria_c__Betaproteobacteria_o__Burkholderiales_f__Oxalobacteraceae_g__Cupriavidus_s__	0	21	0	6	14	4612	1915	36	38	0	0	0		37	37	0	0	0	0	0	0	0	127	0	0
k__Bacteria_p__Proteobacteria_c__Betaproteobacteria_o__Burkholderiales_f__Oxalobacteraceae_g__Herminiimonas_s__	7	0	0	0	0	0	0	0	0	0	0	0		21	21	0	0	0	0	0	0	0	0	0	41
k__Bacteria_p__Proteobacteria_c__Betaproteobacteria_o__Burkholderiales_f__Oxalobacteraceae_g__Janthinobacterium_s__	16	0	0	0	60	187	260	40	0	0	0	0		41	41	0	0	0	28	0	0	0	289	308	93
k__Bacteria_p__Proteobacteria_c__Betaproteobacteria_o__Burkholderiales_f__Oxalobacteraceae_g__Janthinobacterium_s__lividum	0	0	0	0	0	18	14	0	0	0	0	0		0	0	0	0	0	0	0	0	0	0	0	0
k__Bacteria_p__Proteobacteria_c__Betaproteobacteria_o__Burkholderiales_f__Oxalobacteraceae_g__Polynucleobacter_s__	0	0	0	0	0	0	0	0	0	0	0	0		165	165	0	0	0	0	0	0	0	0	0	0
k__Bacteria_p__Proteobacteria_c__Betaproteobacteria_o__Burkholderiales_f__Oxalobacteraceae_g__Polynucleobacter_s__cosmopolitanus	0	0	0	0	0	0	0	0	0	0	0	0		427	427	0	0	0	0	0	0	0	0	0	0
k__Bacteria_p__Proteobacteria_c__Betaproteobacteria_o__Burkholderiales_f__Oxalobacteraceae_g__Ralstonia_s__	0	0	0	0	0	28	0	0	0	0	0	0		13	13	0	0	0	24	0	0	0	0	0	0
k__Bacteria_p__Proteobacteria_c__Betaproteobacteria_o__Burkholderiales_f__Oxalobacteraceae_NA_NA	0	0	0	0	0	120	101	128	0	0	0	0		10	0	0	0	0	0	0	0	0	0	19	0
k__Bacteria_p__Proteobacteria_c__Betaproteobacteria_o__Burkholderiales_NA_NA_NA	0	0	0	0	92	0	8	17	0	0	0	0		0	0	0	0	0	0	0	0	0	47	0	0
k__Bacteria_p__Proteobacteria_c__Betaproteobacteria_o__Ellin6067_f___g__ _s__	0	0	0	0	0	0	0	0	0	0	0	0		0	0	0	0	0	0	0	0	0	0	0	0
k__Bacteria_p__Proteobacteria_c__Betaproteobacteria_o__Ellin6067_f___g___s__	0	21	16	8	162	366	113	0	18	25	31	24		24	0	0	0	0	0	0	0	0	0	202	0
k__Bacteria_p__Proteobacteria_c__Betaproteobacteria_o__IS-44_f___g___s__	0	0	0	0	0	0	0	0	0	0	0	0		0	0	0	0	0	0	0	0	0	0	0	0
k__Bacteria_p__Proteobacteria_c__Betaproteobacteria_o__Methylophilales_f __Methylophilaceae_NA_NA	0	0	0	0	0	0	0	0	0	0	0	0		0	0	0	0	0	0	0	0	0	0	0	0
k__Bacteria_p__Proteobacteria_c__Betaproteobacteria_o__Methylophilales_f__Methylophilaceae_g___s__	0	0	0	16	0	0	16	0	0	0	0	0		142	142	0	0	0	0	0	0	0	0	0	0
k__Bacteria_p__Proteobacteria_c__Betaproteobacteria_o__Methylophilales_f__Methylophilaceae_g__Methylotenera_s__mobilis	0	0	0	0	0	23	8	0	0	0	0	0		192	192	0	0	0	0	0	0	0	0	113	55
k__Bacteria_p__Proteobacteria_c__Betaproteobacteria_o__MND1_f___g___s__	14	141	61	52	691	2721	2225	625	72	45	199	94		37	0	0	0	0	31	0	0	0	49	970	1170
k__Bacteria_p__Proteobacteria_c__Betaproteobacteria_o__Neisseriales_f__Neisseriaceae_g__Andreprevotia_s__chitinilytica	0	0	0	14	0	0	0	0	0	0	13	0		13	0	0	0	0	0	0	0	0	0	0	0
k__Bacteria_p__Proteobacteria_c__Betaproteobacteria_o__Neisseriales_f__Neisseriaceae_g__Chromobacterium_s__	0	0	0	0	0	0	0	0	0	0	0	0		29	29	0	0	0	0	0	0	0	0	0	0
k__Bacteria_p__Proteobacteria_c__Betaproteobacteria_o__Neisseriales_f__Neisseriaceae_g__Deefgea_s__	7	0	0	0	11	11	0	41	0	0	0	0		49	49	0	0	0	0	0	0	0	0	0	0
k__Bacteria_p__Proteobacteria_c__Betaproteobacteria_o__Neisseriales_f__Neisseriaceae_g__Elbe_s__Iso18	0	0	0	0	0	0	0	0	0	0	0	0		50	50	0	0	0	0	0	0	0	0	0	0
k__Bacteria_p__Proteobacteria_c__Betaproteobacteria_o__Neisseriales_f__Neisseriaceae_g__Neisseria_s__	0	0	0	0	0	0	0	0	0	0	0	0		0	0	0	0	0	0	0	0	0	0	0	0
k__Bacteria_p__Proteobacteria_c__Betaproteobacteria_o__Neisseriales_f__Neisseriaceae_g__Vogesella_s__	0	0	0	0	0	17	0	0	0	0	0	0		58	58	0	0	0	0	0	0	0	0	0	0
k__Bacteria_p__Proteobacteria_c__Betaproteobacteria_o__Neisseriales_f__Neisseriaceae_NA_NA	29	0	0	0	31	0	11	0	0	0	0	0		0	0	0	0	0	0	0	0	0	0	0	29
k__Bacteria_p__Proteobacteria_c__Betaproteobacteria_o__Nitrosomonadales_f___g___s__	0	0	0	0	0	17	0	0	0	0	0	0		37	37	0	0	0	0	0	0	0	0	0	0
k__Bacteria_p__Proteobacteria_c__Betaproteobacteria_o__Nitrosomonadales_f__Nitrosomonadaceae_g___s__	0	0	0	0	0	0	0	0	0	0	0	0		0	0	0	0	0	48	0	0	0	0	0	0
k__Bacteria_p__Proteobacteria_c__Betaproteobacteria_o__Procabacteriales_ f__Procabacteriaceae_g___s__	0	0	0	0	0	0	0	0	0	0	0	0		0	0	0	0	0	0	0	0	0	0	0	0
k__Bacteria_p__Proteobacteria_c__Betaproteobacteria_o__Procabacteriales_f__Procabacteriaceae_g___s__	72	0	0	0	0	0	29	0	0	0	0	0		58	58	0	0	0	35	0	0	0	7	99	114
k__Bacteria_p__Proteobacteria_c__Betaproteobacteria_o__Rhodocyclales_f__ Rhodocyclaceae_g__C39_s__	0	0	0	0	0	0	0	0	0	0	0	0		0	0	0	0	0	0	0	0	0	0	0	0
k__Bacteria_p__Proteobacteria_c__Betaproteobacteria_o__Rhodocyclales_f__Rhodocyclaceae_g___s__	0	0	0	0	0	0	0	0	0	0	0	0		0	0	0	0	0	0	0	0	0	58	0	0
k__Bacteria_p__Proteobacteria_c__Betaproteobacteria_o__Rhodocyclales_f__Rhodocyclaceae_g__Dechloromonas_s__	0	0	0	0	0	0	0	0	0	0	0	0		22	22	0	0	0	0	0	0	0	0	0	0
k__Bacteria_p__Proteobacteria_c__Betaproteobacteria_o__Rhodocyclales_f__Rhodocyclaceae_g__Petrobacter_s__succinatimandens	0	0	0	0	0	0	0	0	0	0	0	0		0	0	0	0	0	0	0	0	0	4	0	0
k__Bacteria_p__Proteobacteria_c__Betaproteobacteria_o__Rhodocyclales_f__Rhodocyclaceae_g__Uliginosibacterium_s__	0	0	0	0	65	54	41	0	0	0	0	0		16	0	0	0	0	0	0	0	0	0	0	0
k__Bacteria_p__Proteobacteria_c__Betaproteobacteria_o__Rhodocyclales_f__Rhodocyclaceae_NA_NA	0	0	0	0	27	14	30	0	0	0	0	0		63	63	0	0	0	0	0	0	0	0	0	0
k__Bacteria_p__Proteobacteria_c__Betaproteobacteria_o__SC I 84_f___g___s__	0	0	0	0	0	0	0	0	0	0	0	0		0	0	0	0	0	0	0	0	0	0	0	0
k__Bacteria_p__Proteobacteria_c__Betaproteobacteria_o__SCI84_f___g___s__	19	48	0	0	81	132	32	116	0	0	0	0		38	38	0	0	0	0	0	0	0	0	0	233
k__Bacteria_p__Proteobacteria_c__Deltaproteobacteria_NA_NA_NA_NA	160	0	0	2	53	498	76	0	0	4	0	0		23	0	0	0	0	24	0	0	0	0	36	205
k__Bacteria_p__Proteobacteria_c__Deltaproteobacteria_o___f___g___s__	46	3	0	3	66	200	238	127	8	0	22	0		19	0	0	0	0	3	0	0	0	0	353	198
k__Bacteria_p__Proteobacteria_c__Deltaproteobacteria_o__[Entotheonellales]_f__[Entotheonellaceae]_g___s__	0	0	7	0	43	22	218	52	0	0	0	0		11	0	0	0	0	5	0	0	0	0	0	59
k__Bacteria_p__Proteobacteria_c__Deltaproteobacteria_o__Bdellovibrionale s_f__Bacteriovoracaceae_g__Peredibacter_s__starrii	0	0	0	0	0	0	0	0	0	0	0	0		0	0	0	0	0	0	0	0	0	0	0	0
k__Bacteria_p__Proteobacteria_c__Deltaproteobacteria_o__Bdellovibrionale s_f__Bdellovibrionaceae_g__Bdellovibrio_s__	0	0	0	0	0	0	0	0	0	0	0	0		0	0	0	0	0	0	0	0	0	0	0	0
k__Bacteria_p__Proteobacteria_c__Deltaproteobacteria_o__Bdellovibrionales_f___g___s__	0	0	0	0	0	0	0	0	0	0	0	0		0	0	0	0	0	0	0	0	0	0	27	0
k__Bacteria_p__Proteobacteria_c__Deltaproteobacteria_o__Bdellovibrionales_f__Bacteriovoracaceae_g___s__	18	239	35	54	418	1039	1559	477	22	22	103	36		29	29	0	0	0	0	0	0	0	52	0	98
k__Bacteria_p__Proteobacteria_c__Deltaproteobacteria_o__Bdellovibrionales_f__Bacteriovoracaceae_g__Bacteriovorax_s__	0	0	0	0	0	0	0	0	0	0	0	0		32	32	0	0	0	0	0	0	0	0	0	0
k__Bacteria_p__Proteobacteria_c__Deltaproteobacteria_o__Bdellovibrionales_f__Bacteriovoracaceae_g__Peredibacter_s__starrii	0	0	0	0	7	71	10	0	0	0	0	0		45	45	0	0	0	0	0	0	0	20	0	0
k__Bacteria_p__Proteobacteria_c__Deltaproteobacteria_o__Bdellovibrionales_f__Bdellovibrionaceae_g___s__	0	0	0	0	0	0	0	0	0	0	0	0		38	38	0	0	0	0	0	0	0	0	0	0
k__Bacteria_p__Proteobacteria_c__Deltaproteobacteria_o__Bdellovibrionales_f__Bdellovibrionaceae_g__Bdellovibrio_s__	43	2	0	0	48	128	401	0	0	3	0	0		169	169	0	0	0	12	0	0	0	0	94	91
k__Bacteria_p__Proteobacteria_c__Deltaproteobacteria_o__Bdellovibrionales_f__Bdellovibrionaceae_g__Bdellovibrio_s__bacteriovorus	0	0	0	0	0	0	0	0	0	0	0	0		12	0	0	0	0	0	0	0	0	0	0	89
k__Bacteria_p__Proteobacteria_c__Deltaproteobacteria_o__Desulfobacterales_f__Desulfobulbaceae_g___s__	0	0	0	0	0	0	0	0	0	0	0	0		19	0	0	0	0	0	0	0	0	0	0	0
k__Bacteria_p__Proteobacteria_c__Deltaproteobacteria_o__Desulfobacterales_f__Desulfobulbaceae_g__Desulfobulbus_s__	0	0	0	0	0	20	19	0	0	0	0	0		15	0	0	0	0	0	0	0	0	0	0	0
k__Bacteria_p__Proteobacteria_c__Deltaproteobacteria_o__Desulfovibrionales_f__Desulfomicrobiaceae_g__Desulfomicrobium_s__	0	0	0	0	0	0	0	0	0	0	0	0		35	35	0	0	0	0	0	0	0	0	0	0
k__Bacteria_p__Proteobacteria_c__Deltaproteobacteria_o__Desulfovibrionales_f__Desulfovibrionaceae_g__Desulfovibrio_s__	0	0	0	0	0	0	0	0	0	0	0	0		11	0	0	0	0	0	0	0	0	0	0	0
k__Bacteria_p__Proteobacteria_c__Deltaproteobacteria_o__Desulfuromonadales_f__Geobacteraceae_g__Geobacter_s__	0	0	0	0	0	35	63	0	0	0	0	0		8	0	0	0	0	0	0	0	0	0	0	0
k__Bacteria_p__Proteobacteria_c__Deltaproteobacteria_o__FAC87_f___g___s__	34	0	5	0	20	72	195	60	0	0	0	0		55	55	0	0	0	0	0	0	0	7	309	62
k__Bacteria_p__Proteobacteria_c__Deltaproteobacteria_o__MIZ46_f___g___s__	0	0	0	0	89	104	70	152	0	0	0	7		32	32	0	0	0	0	0	0	0	10	178	73
k__Bacteria_p__Proteobacteria_c__Deltaproteobacteria_o__Myxococcales_f__ _g___s__	0	0	0	0	0	0	0	0	0	0	0	0		0	0	0	0	0	0	0	0	0	0	0	0
k__Bacteria_p__Proteobacteria_c__Deltaproteobacteria_o__Myxococcales_f__ Haliangiaceae_g___s__	0	0	0	0	0	0	0	0	0	0	0	0		0	0	0	0	0	0	0	0	0	0	0	0
k__Bacteria_p__Proteobacteria_c__Deltaproteobacteria_o__Myxococcales_f__ OM27_g___s__	0	0	0	0	0	0	0	0	0	0	0	0		0	0	0	0	0	0	0	0	0	0	0	0
k__Bacteria_p__Proteobacteria_c__Deltaproteobacteria_o__Myxococcales_f___g___s__	246	80	55	7	1076	2453	1546	787	30	19	122	87		584	584	0	0	0	10	0	0	0	265	1078	1276
k__Bacteria_p__Proteobacteria_c__Deltaproteobacteria_o__Myxococcales_f__03196G20_g___s__	22	0	0	0	25	15	24	0	0	0	0	0		0	0	0	0	0	0	0	0	0	19	0	30
k__Bacteria_p__Proteobacteria_c__Deltaproteobacteria_o__Myxococcales_f__Cystobacterineae_g___s__	13	2	0	0	83	109	30	0	0	0	0	0		0	0	0	0	0	0	0	0	0	0	0	53
k__Bacteria_p__Proteobacteria_c__Deltaproteobacteria_o__Myxococcales_f__Haliangiaceae_g___s__	22	15	0	0	34	161	158	13	0	0	0	12		44	44	0	0	0	0	0	0	0	0	207	214
k__Bacteria_p__Proteobacteria_c__Deltaproteobacteria_o__Myxococcales_f__Haliangiaceae_g__Haliangium_s__	0	0	0	0	0	0	0	0	0	0	0	0		0	0	0	0	0	0	0	0	0	0	0	44
k__Bacteria_p__Proteobacteria_c__Deltaproteobacteria_o__Myxococcales_f__Myxococcaceae_g___s__	0	0	0	0	47	10	98	9	0	0	0	0		18	0	0	0	0	0	0	0	0	0	0	0
k__Bacteria_p__Proteobacteria_c__Deltaproteobacteria_o__Myxococcales_f__Myxococcaceae_g__Anaeromyxobacter_s__	0	6	0	0	67	7	84	0	0	0	0	4		0	0	0	0	0	0	0	0	0	0	43	63
k__Bacteria_p__Proteobacteria_c__Deltaproteobacteria_o__Myxococcales_f__Myxococcaceae_g__Corallococcus_s__exiguus	0	6	0	11	0	0	18	0	0	0	0	0		63	63	0	0	0	0	0	0	0	0	0	0
k__Bacteria_p__Proteobacteria_c__Deltaproteobacteria_o__Myxococcales_f__Nannocystaceae_g__Nannocystis_s__	0	0	0	0	0	16	0	0	0	0	0	0		0	0	0	0	0	0	0	0	0	0	0	40
k__Bacteria_p__Proteobacteria_c__Deltaproteobacteria_o__Myxococcales_f__Nannocystaceae_g__Plesiocystis_s__	0	0	0	0	55	42	62	11	0	0	0	0		18	0	0	0	0	5	0	0	0	0	0	0
k__Bacteria_p__Proteobacteria_c__Deltaproteobacteria_o__Myxococcales_f__Nannocystaceae_NA_NA	23	0	0	0	0	47	0	0	0	0	0	0		0	0	0	0	0	0	0	0	0	0	0	46
k__Bacteria_p__Proteobacteria_c__Deltaproteobacteria_o__Myxococcales_f__OM27_g___s__	12	0	5	0	78	1249	71	60	10	0	0	4		16	0	0	0	0	186	0	0	0	0	0	79
k__Bacteria_p__Proteobacteria_c__Deltaproteobacteria_o__Myxococcales_f__Polyangiaceae_g___s__	0	0	0	0	11	37	57	0	0	0	0	0		30	30	0	0	0	0	0	0	0	0	0	0
k__Bacteria_p__Proteobacteria_c__Deltaproteobacteria_o__Myxococcales_NA_NA_NA	75	0	0	0	73	150	169	0	0	14	29	0		55	55	0	0	0	9	0	0	0	0	0	173
k__Bacteria_p__Proteobacteria_c__Deltaproteobacteria_o__NB1 j_f___g___s__	0	0	0	0	0	0	0	0	0	0	0	0		0	0	0	0	0	0	0	0	0	0	0	0
k__Bacteria_p__Proteobacteria_c__Deltaproteobacteria_o__NB1 j_f__JTB38_g___s__	0	0	0	0	0	0	0	0	0	0	0	0		0	0	0	0	0	0	0	0	0	0	0	0
k__Bacteria_p__Proteobacteria_c__Deltaproteobacteria_o__NB1j_f___g___s__	0	77	10	0	220	888	695	120	0	21	40	0		41	41	0	0	0	0	0	0	0	0	127	120
k__Bacteria_p__Proteobacteria_c__Deltaproteobacteria_o__NB1j_f__MND4_g___s__	69	50	7	0	166	477	90	60	18	17	34	47		0	0	0	0	0	6	0	0	0	0	0	102
k__Bacteria_p__Proteobacteria_c__Deltaproteobacteria_o__NKB15_f___g___s__	38	0	0	0	0	0	0	0	0	0	0	0		0	0	0	0	0	0	0	0	0	0	0	38
k__Bacteria_p__Proteobacteria_c__Deltaproteobacteria_o__Spirobacillales_ f___g___s__	0	0	0	0	0	0	0	0	0	0	0	0		0	0	0	0	0	0	0	0	0	0	0	0
k__Bacteria_p__Proteobacteria_c__Deltaproteobacteria_o__Spirobacillales_f___g___s__	4	0	0	0	106	112	21	48	4	2	0	0		185	185	0	0	0	7	0	0	0	0	149	168
k__Bacteria_p__Proteobacteria_c__Deltaproteobacteria_o__Sva0853_f___g___s__	0	0	0	0	0	6	0	0	0	0	0	0		0	0	0	0	0	3	0	0	0	0	0	0
k__Bacteria_p__Proteobacteria_c__Deltaproteobacteria_o__Syntrophobactera les_f__Syntrophobacteraceae_g___s__	0	0	0	0	0	0	0	0	0	0	0	0		0	0	0	0	0	0	0	0	0	0	0	0
k__Bacteria_p__Proteobacteria_c__Deltaproteobacteria_o__Syntrophobacterales_f__Syntrophobacteraceae_g___s__	0	88	22	36	365	830	956	331	48	24	66	132		55	0	0	0	0	0	0	0	0	0	0	518
k__Bacteria_p__Proteobacteria_c__Epsilonproteobacteria_NA_NA_NA_NA	0	0	0	0	0	0	28	0	0	0	0	0		15	0	0	0	0	0	0	0	0	0	0	0
k__Bacteria_p__Proteobacteria_c__Epsilonproteobacteria_o__Campylobacterales_f__Campylobacteraceae_g__Arcobacter_s__	0	0	0	0	0	0	0	0	0	0	0	0		0	0	0	0	0	472	0	0	0	0	0	0
k__Bacteria_p__Proteobacteria_c__Epsilonproteobacteria_o__Campylobacterales_f__Campylobacteraceae_g__Sulfurospirillum_s__	0	0	0	0	0	0	0	0	0	0	0	0		6	0	0	0	0	9	0	0	0	0	0	0
k__Bacteria_p__Proteobacteria_c__Gammaproteobacteria_NA_NA_NA_NA	26	2	0	0	31	194	186	22	6	0	0	0		81	0	0	0	0	11	0	0	0	4	419	283
k__Bacteria_p__Proteobacteria_c__Gammaproteobacteria_o___f___g___s__	0	5	0	5	175	217	135	105	0	0	0	5		48	48	0	0	0	9	0	0	0	0	39	0
k__Bacteria_p__Proteobacteria_c__Gammaproteobacteria_o__[Marinicellales]_f__[Marinicellaceae]_g___s__	0	0	0	0	76	104	51	133	0	0	25	0		27	27	0	0	0	0	0	0	0	0	0	0
k__Bacteria_p__Proteobacteria_c__Gammaproteobacteria_o__34P16_f___g___s__	0	0	0	0	0	4	0	0	0	0	0	0		0	0	0	0	0	11	0	0	0	27	114	0
k__Bacteria_p__Proteobacteria_c__Gammaproteobacteria_o__Aeromonadales_f__Aeromonadaceae_g___s__	0	0	0	0	87	37	0	11	0	0	0	0		613	613	0	0	0	0	0	0	0	24	0	60
k__Bacteria_p__Proteobacteria_c__Gammaproteobacteria_o__Alteromonadales_ f__125ds10_g___s__	0	0	0	0	0	0	0	0	0	0	0	0		0	0	0	0	0	0	0	0	0	0	0	0
k__Bacteria_p__Proteobacteria_c__Gammaproteobacteria_o__Alteromonadales_ f__Alteromonadaceae_g___s__	0	0	0	0	0	0	0	0	0	0	0	0		0	0	0	0	0	0	0	0	0	0	0	0
k__Bacteria_p__Proteobacteria_c__Gammaproteobacteria_o__Alteromonadales_ f__Alteromonadaceae_NA_NA	0	0	0	0	0	0	0	0	0	0	0	0		0	0	0	0	0	0	0	0	0	0	0	0
k__Bacteria_p__Proteobacteria_c__Gammaproteobacteria_o__Alteromonadales_ NA_NA_NA	0	0	0	0	0	0	0	0	0	0	0	0		0	0	0	0	0	0	0	0	0	0	0	0
k__Bacteria_p__Proteobacteria_c__Gammaproteobacteria_o__Alteromonadales_f__[Chromatiaceae]_g__Rheinheimera_s__	0	0	0	3	0	0	0	0	0	0	0	0		67	67	0	0	0	0	0	0	0	0	0	0
k__Bacteria_p__Proteobacteria_c__Gammaproteobacteria_o__Alteromonadales_f__125ds10_g___s__	0	0	0	0	61	69	39	0	0	0	0	0		38	38	0	0	0	0	0	0	0	0	0	0
k__Bacteria_p__Proteobacteria_c__Gammaproteobacteria_o__Alteromonadales_f__211ds20_g___s__	0	16	3	0	113	202	99	86	16	11	39	0		31	31	0	0	0	0	0	0	0	0	0	0
k__Bacteria_p__Proteobacteria_c__Gammaproteobacteria_o__Alteromonadales_f__Alteromonadaceae_g___s__	0	0	0	0	46	76	18	0	6	0	0	0		12	0	0	0	0	0	0	0	0	0	0	0
k__Bacteria_p__Proteobacteria_c__Gammaproteobacteria_o__Alteromonadales_f__Alteromonadaceae_g__Cellvibrio_s__	74	0	0	4	80	49	101	0	0	0	14	0		147	147	0	0	0	0	0	0	0	3	0	132
k__Bacteria_p__Proteobacteria_c__Gammaproteobacteria_o__Alteromonadales_f__Alteromonadaceae_g__nsmpVI18_s__	0	0	0	0	0	0	0	0	0	0	0	0		0	0	0	0	0	3	0	0	0	0	0	0
k__Bacteria_p__Proteobacteria_c__Gammaproteobacteria_o__Alteromonadales_f__Colwelliaceae_g___s__	0	0	0	0	0	0	0	0	0	0	0	0		0	0	0	0	0	27	0	0	0	0	0	0
k__Bacteria_p__Proteobacteria_c__Gammaproteobacteria_o__Alteromonadales_f__Moritellaceae_g__Moritella_s__	0	0	0	0	0	0	0	0	0	0	0	0		0	0	0	0	0	135	0	0	0	0	0	0
k__Bacteria_p__Proteobacteria_c__Gammaproteobacteria_o__Alteromonadales_f__OM60_g___s__	4	48	0	15	150	362	310	36	52	31	58	53		0	0	0	0	0	49	0	0	0	0	0	0
k__Bacteria_p__Proteobacteria_c__Gammaproteobacteria_o__Alteromonadales_f__Psychromonadaceae_g__Psychromonas_s__	0	0	0	0	0	0	0	0	0	0	0	0		0	0	0	0	0	97	0	0	0	0	0	0
k__Bacteria_p__Proteobacteria_c__Gammaproteobacteria_o__Alteromonadales_f__Shewanellaceae_g__Shewanella_s__	0	0	0	0	0	0	0	0	0	0	0	0		3	3	0	0	0	90	0	0	0	0	0	0
k__Bacteria_p__Proteobacteria_c__Gammaproteobacteria_o__Alteromonadales_f__Shewanellaceae_g__Shewanella_s__benthica	0	0	0	0	0	0	0	0	0	0	0	0		0	0	0	0	0	191	0	0	0	0	0	0
k__Bacteria_p__Proteobacteria_c__Gammaproteobacteria_o__Alteromonadales_NA_NA_NA	30	0	0	0	0	52	0	30	0	0	0	0		7	0	0	0	0	0	0	0	0	26	0	42
k__Bacteria_p__Proteobacteria_c__Gammaproteobacteria_o__Chromatiales_f__ _g___s__	0	0	0	0	0	0	0	0	0	0	0	0		0	0	0	0	0	0	0	0	0	0	0	0
k__Bacteria_p__Proteobacteria_c__Gammaproteobacteria_o__Chromatiales_f___g___s__	92	52	3	15	123	624	415	26	0	0	0	0		12	0	0	0	0	7	0	0	0	0	459	146
k__Bacteria_p__Proteobacteria_c__Gammaproteobacteria_o__Chromatiales_NA_NA_NA	0	0	0	0	8	52	0	0	0	0	12	0		0	0	0	0	0	0	0	0	0	0	123	0
k__Bacteria_p__Proteobacteria_c__Gammaproteobacteria_o__Enterobacteriales_f__Enterobacteriaceae_g__Klebsiella_s__	0	0	0	0	0	0	0	40	0	0	0	0		8	0	0	0	0	0	0	0	0	0	0	0
k__Bacteria_p__Proteobacteria_c__Gammaproteobacteria_o__Enterobacteriales_f__Enterobacteriaceae_g__Pantoea_NA	0	0	0	0	0	0	0	0	0	0	0	0		24	24	0	0	0	0	0	0	0	0	0	0
k__Bacteria_p__Proteobacteria_c__Gammaproteobacteria_o__Enterobacteriales_f__Enterobacteriaceae_g__Plesiomonas_s__shigelloides	0	0	0	0	0	0	0	0	0	0	0	0		80	80	0	0	0	0	0	0	0	0	0	0
k__Bacteria_p__Proteobacteria_c__Gammaproteobacteria_o__Enterobacteriales_f__Enterobacteriaceae_g__Serratia_s__marcescens	0	0	0	0	0	0	0	0	0	0	0	0		0	0	0	0	0	0	0	0	0	0	0	0
k__Bacteria_p__Proteobacteria_c__Gammaproteobacteria_o__Enterobacteriales_f__Enterobacteriaceae_g__Yersinia_s__	0	0	0	0	0	0	33	0	0	0	0	0		0	0	0	0	0	0	0	0	0	0	135	0
k__Bacteria_p__Proteobacteria_c__Gammaproteobacteria_o__Enterobacteriales_f__Enterobacteriaceae_NA_NA	0	0	0	0	0	0	0	0	0	0	0	0		266	266	0	0	0	3	0	0	0	0	0	75
k__Bacteria_p__Proteobacteria_c__Gammaproteobacteria_o__HTCC2188_f__HTCC 2089_g___s__	0	0	0	0	0	0	0	0	0	0	0	0		0	0	0	0	0	0	0	0	0	0	0	0
k__Bacteria_p__Proteobacteria_c__Gammaproteobacteria_o__HTCC2188_f__HTCC2089_g___s__	0	22	0	4	53	121	156	68	0	0	12	13		64	64	0	0	0	0	0	0	0	0	0	0
k__Bacteria_p__Proteobacteria_c__Gammaproteobacteria_o__Legionellales_f_ __g___s__	0	0	0	0	0	0	0	0	0	0	0	0		0	0	0	0	0	0	0	0	0	0	0	0
k__Bacteria_p__Proteobacteria_c__Gammaproteobacteria_o__Legionellales_f_ _Coxiellaceae_g___s__	0	0	0	0	0	0	0	0	0	0	0	0		0	0	0	0	0	0	0	0	0	0	0	0
k__Bacteria_p__Proteobacteria_c__Gammaproteobacteria_o__Legionellales_f_ _Legionellaceae_g__Legionella_NA	0	0	0	0	0	0	0	0	0	0	0	0		0	0	0	0	0	0	0	0	0	0	0	0
k__Bacteria_p__Proteobacteria_c__Gammaproteobacteria_o__Legionellales_f___g___s__	0	10	0	0	20	137	208	0	0	0	0	0		32	0	0	0	0	0	0	0	0	0	201	349
k__Bacteria_p__Proteobacteria_c__Gammaproteobacteria_o__Legionellales_f__Coxiellaceae_g___s__	15	0	0	0	41	148	149	44	0	3	0	0		41	41	0	0	0	0	0	0	0	9	123	385
k__Bacteria_p__Proteobacteria_c__Gammaproteobacteria_o__Legionellales_f__Coxiellaceae_g__Aquicella_s__	163	0	0	0	0	56	185	0	0	0	0	0		46	46	0	0	0	0	0	0	0	0	105	214
k__Bacteria_p__Proteobacteria_c__Gammaproteobacteria_o__Legionellales_f__Coxiellaceae_g__Rickettsiella_s__	0	3	3	0	0	22	8	0	6	0	0	0		123	123	0	0	0	0	0	0	0	0	0	0
k__Bacteria_p__Proteobacteria_c__Gammaproteobacteria_o__Legionellales_f__Legionellaceae_g___s__	26	0	0	0	13	117	140	192	0	0	0	0		35	0	0	0	0	0	0	0	0	0	214	134
k__Bacteria_p__Proteobacteria_c__Gammaproteobacteria_o__Legionellales_f__Legionellaceae_g__Legionella_NA	0	0	0	0	0	11	0	0	0	0	0	0		8	0	0	0	0	0	0	0	0	0	0	54
k__Bacteria_p__Proteobacteria_c__Gammaproteobacteria_o__Legionellales_f__Legionellaceae_g__Legionella_s__	0	0	0	0	0	0	24	0	0	0	0	0		13	0	0	0	0	0	0	0	0	0	72	66
k__Bacteria_p__Proteobacteria_c__Gammaproteobacteria_o__Legionellales_f__Legionellaceae_g__Tatlockia_s__	5	0	0	0	0	18	5	0	0	0	0	0		0	0	0	0	0	0	0	0	0	0	86	25
k__Bacteria_p__Proteobacteria_c__Gammaproteobacteria_o__Legionellales_f__Legionellaceae_NA_NA	37	0	0	0	8	93	41	0	0	0	0	0		23	23	0	0	0	0	0	0	0	0	0	152
k__Bacteria_p__Proteobacteria_c__Gammaproteobacteria_o__Legionellales_NA _NA_NA	0	0	0	0	0	0	0	0	0	0	0	0		0	0	0	0	0	0	0	0	0	0	0	0
k__Bacteria_p__Proteobacteria_c__Gammaproteobacteria_o__Legionellales_NA_NA_NA	26	0	0	0	36	99	72	153	4	0	0	0		18	0	0	0	0	0	0	0	0	0	0	145
k__Bacteria_p__Proteobacteria_c__Gammaproteobacteria_o__Methylococcales_ f__Crenotrichaceae_g__Crenothrix_s__	0	0	0	0	0	0	0	0	0	0	0	0		0	0	0	0	0	0	0	0	0	0	0	0
k__Bacteria_p__Proteobacteria_c__Gammaproteobacteria_o__Methylococcales_f__Crenotrichaceae_g__Crenothrix_s__	0	0	0	0	8	30	0	0	0	0	0	0		23	0	0	0	0	0	0	0	0	0	0	0
k__Bacteria_p__Proteobacteria_c__Gammaproteobacteria_o__Oceanospirillale s_NA_NA_NA	0	0	0	0	0	0	0	0	0	0	0	0		0	0	0	0	0	0	0	0	0	0	0	0
k__Bacteria_p__Proteobacteria_c__Gammaproteobacteria_o__Oceanospirillales_f__Halomonadaceae_g__Halomonas_s__phosphatis	0	0	0	0	0	0	0	0	0	0	0	0		8	0	0	0	0	0	0	0	0	0	0	0
k__Bacteria_p__Proteobacteria_c__Gammaproteobacteria_o__Oceanospirillales_f__Halomonadaceae_NA_NA	0	0	0	0	0	0	0	0	0	0	0	0		24	24	0	0	0	0	0	0	0	0	0	0
k__Bacteria_p__Proteobacteria_c__Gammaproteobacteria_o__Pasteurellales_f__Pasteurellaceae_g__Aggregatibacter_s__	0	0	0	0	0	0	0	0	0	0	0	0		0	0	0	0	0	14	0	0	0	0	0	0
k__Bacteria_p__Proteobacteria_c__Gammaproteobacteria_o__Pasteurellales_f__Pasteurellaceae_g__Haemophilus_s__parainfluenzae	0	0	0	0	0	0	0	0	0	0	0	0		0	0	0	0	0	82	0	0	0	0	153	0
k__Bacteria_p__Proteobacteria_c__Gammaproteobacteria_o__Pseudomonadales_ f__Moraxellaceae_g__Perlucidibaca_s__	0	0	0	0	0	0	0	0	0	0	0	0		0	0	0	0	0	0	0	0	0	0	0	0
k__Bacteria_p__Proteobacteria_c__Gammaproteobacteria_o__Pseudomonadales_f__Moraxellaceae_g__Acinetobacter_NA	0	0	0	0	0	0	56	0	0	0	0	0		0	0	0	0	0	0	0	0	0	0	73	0
k__Bacteria_p__Proteobacteria_c__Gammaproteobacteria_o__Pseudomonadales_f__Moraxellaceae_g__Acinetobacter_s__	0	0	0	0	20	243	687	48	0	0	189	0		99	99	0	0	0	63	0	0	0	89	477	0
k__Bacteria_p__Proteobacteria_c__Gammaproteobacteria_o__Pseudomonadales_f__Moraxellaceae_g__Acinetobacter_s__johnsonii	7	0	0	0	0	0	47	0	0	0	0	0		0	0	0	0	0	43	0	0	0	47	71	26
k__Bacteria_p__Proteobacteria_c__Gammaproteobacteria_o__Pseudomonadales_f__Moraxellaceae_g__Acinetobacter_s__lwoffii	38	21	0	0	83	502	3100	52	0	5	21	13		0	0	0	0	0	242	0	0	0	1337	1108	169
k__Bacteria_p__Proteobacteria_c__Gammaproteobacteria_o__Pseudomonadales_f__Moraxellaceae_g__Acinetobacter_s__rhizosphaera_	0	0	0	0	0	0	0	0	0	0	0	0		0	0	0	0	0	0	0	0	0	0	0	0
k__Bacteria_p__Proteobacteria_c__Gammaproteobacteria_o__Pseudomonadales_f__Moraxellaceae_g__Acinetobacter_s__rhizosphaerae	0	0	0	0	0	8	853	0	0	0	0	0		9	9	0	0	0	11	0	0	0	0	19	0
k__Bacteria_p__Proteobacteria_c__Gammaproteobacteria_o__Pseudomonadales_f__Moraxellaceae_g__Agitococcus_s__lubricus	0	0	0	0	0	0	0	0	0	0	0	0		67	67	0	0	0	0	0	0	0	0	0	0
k__Bacteria_p__Proteobacteria_c__Gammaproteobacteria_o__Pseudomonadales_f__Moraxellaceae_g__Enhydrobacter_s__	0	0	0	0	0	0	29	0	0	0	0	0		0	0	0	0	0	0	0	0	0	39	30	0
k__Bacteria_p__Proteobacteria_c__Gammaproteobacteria_o__Pseudomonadales_f__Moraxellaceae_g__Perlucidibaca_s__	0	3	0	0	29	31	398	0	0	0	0	0		5	0	0	0	0	7	0	0	0	0	21	35
k__Bacteria_p__Proteobacteria_c__Gammaproteobacteria_o__Pseudomonadales_f__Moraxellaceae_g__Psychrobacter_s__pacificensis	0	0	0	0	0	0	0	0	0	0	0	0		0	0	0	0	0	77	0	0	0	0	0	0
k__Bacteria_p__Proteobacteria_c__Gammaproteobacteria_o__Pseudomonadales_f__Moraxellaceae_NA_NA	0	0	0	0	0	9	0	0	0	0	0	0		0	0	0	0	0	0	0	0	0	44	173	94
k__Bacteria_p__Proteobacteria_c__Gammaproteobacteria_o__Pseudomonadales_f__Pseudomonadaceae_g___s__	0	62	0	0	23	10	0	104	0	0	0	7		0	0	0	0	0	0	0	0	0	10	7	0
k__Bacteria_p__Proteobacteria_c__Gammaproteobacteria_o__Pseudomonadales_f__Pseudomonadaceae_g__Pseudomonas_NA	0	0	0	0	0	21	0	0	0	0	0	0		0	0	0	0	0	35	0	0	0	0	0	0
k__Bacteria_p__Proteobacteria_c__Gammaproteobacteria_o__Pseudomonadales_f__Pseudomonadaceae_g__Pseudomonas_s__	0	0	0	0	0	645	900	107	0	0	0	0		0	0	0	0	0	0	0	0	0	61	76	0
k__Bacteria_p__Proteobacteria_c__Gammaproteobacteria_o__Pseudomonadales_f__Pseudomonadaceae_g__Pseudomonas_s__alcaligenes	0	0	0	0	16	0	26	0	0	0	0	0		24	24	0	0	0	0	0	0	0	0	0	0
k__Bacteria_p__Proteobacteria_c__Gammaproteobacteria_o__Pseudomonadales_f__Pseudomonadaceae_g__Pseudomonas_s__veronii	0	39	0	0	20	245	169	22	0	0	0	28		0	0	0	0	0	3	0	0	0	23	83	201
k__Bacteria_p__Proteobacteria_c__Gammaproteobacteria_o__Pseudomonadales_f__Pseudomonadaceae_g__Pseudomonas_s__viridiflava	0	0	0	0	0	61	52	0	20	0	0	0		0	0	0	0	0	0	0	0	0	0	0	97
k__Bacteria_p__Proteobacteria_c__Gammaproteobacteria_o__Pseudomonadales_f__Pseudomonadaceae_NA_NA	0	0	0	6	19	0	60	0	0	0	0	0		94	94	0	0	0	0	0	0	0	0	0	0
k__Bacteria_p__Proteobacteria_c__Gammaproteobacteria_o__PYR10d3_f___g___s__	0	0	0	4	0	0	0	0	0	0	0	0		0	0	0	0	0	0	0	0	0	18	0	0
k__Bacteria_p__Proteobacteria_c__Gammaproteobacteria_o__Thiohalorhabdales_f___g___s__	0	0	0	0	0	0	0	0	0	0	0	0		0	0	0	0	0	59	0	0	0	0	0	0
k__Bacteria_p__Proteobacteria_c__Gammaproteobacteria_o__Thiotrichales_f_ _Piscirickettsiaceae_g___s__	0	0	0	0	0	0	0	0	0	0	0	0		0	0	0	0	0	0	0	0	0	0	0	0
k__Bacteria_p__Proteobacteria_c__Gammaproteobacteria_o__Thiotrichales_f__Piscirickettsiaceae_g___s__	8	135	31	32	580	1244	1096	389	26	21	103	122		71	71	0	0	0	0	0	0	0	4	0	54
k__Bacteria_p__Proteobacteria_c__Gammaproteobacteria_o__Thiotrichales_f__Thiotrichaceae_g__Cocleimonas_s__	0	0	0	0	0	0	0	0	0	0	0	0		0	0	0	0	0	25	0	0	0	0	0	0
k__Bacteria_p__Proteobacteria_c__Gammaproteobacteria_o__Vibrionales_f__Pseudoalteromonadaceae_g__Pseudoalteromonas_s__	0	0	0	0	0	0	0	0	0	0	0	0		0	0	0	0	0	68	0	0	0	0	0	0
k__Bacteria_p__Proteobacteria_c__Gammaproteobacteria_o__Vibrionales_f__Vibrionaceae_g___s__	0	0	0	0	0	0	0	0	0	0	0	0		0	0	0	0	0	820	0	0	0	0	0	0
k__Bacteria_p__Proteobacteria_c__Gammaproteobacteria_o__Vibrionales_f__Vibrionaceae_g__Photobacterium_s__	0	0	0	0	0	0	0	0	0	0	0	0		0	0	0	0	0	51	0	0	0	0	0	0
k__Bacteria_p__Proteobacteria_c__Gammaproteobacteria_o__Vibrionales_f__Vibrionaceae_g__Vibrio_s__rumoiensis	0	0	0	0	0	0	0	0	0	0	0	0		0	0	0	0	0	237	0	0	0	0	0	0
k__Bacteria_p__Proteobacteria_c__Gammaproteobacteria_o__Xanthomonadales_ f__Sinobacteraceae_g___s__	0	0	0	0	0	0	0	0	0	0	0	0		0	0	0	0	0	0	0	0	0	0	0	0
k__Bacteria_p__Proteobacteria_c__Gammaproteobacteria_o__Xanthomonadales_ f__Xanthomonadaceae_g___s__	0	0	0	0	0	0	0	0	0	0	0	0		0	0	0	0	0	0	0	0	0	0	0	0
k__Bacteria_p__Proteobacteria_c__Gammaproteobacteria_o__Xanthomonadales_ f__Xanthomonadaceae_g__Arenimonas_s__	0	0	0	0	0	0	0	0	0	0	0	0		0	0	0	0	0	0	0	0	0	0	0	0
k__Bacteria_p__Proteobacteria_c__Gammaproteobacteria_o__Xanthomonadales_ f__Xanthomonadaceae_g__Stenotrophomonas_s__acidaminiphila	0	0	0	0	0	0	0	0	0	0	0	0		0	0	0	0	0	0	0	0	0	0	0	0
k__Bacteria_p__Proteobacteria_c__Gammaproteobacteria_o__Xanthomonadales_f__Sinobacteraceae_g___s__	22	100	0	38	670	1380	1106	676	86	18	112	99		86	86	0	0	0	8	0	0	0	5	297	401
k__Bacteria_p__Proteobacteria_c__Gammaproteobacteria_o__Xanthomonadales_f__Sinobacteraceae_g__Alkanibacter_s__difficilis	0	0	0	0	0	0	0	0	0	0	0	0		0	0	0	0	0	0	0	0	0	0	0	22
k__Bacteria_p__Proteobacteria_c__Gammaproteobacteria_o__Xanthomonadales_f__Sinobacteraceae_g__Nevskia_s__	6	0	0	0	0	0	0	0	0	0	0	0		0	0	0	0	0	0	0	0	0	0	0	6
k__Bacteria_p__Proteobacteria_c__Gammaproteobacteria_o__Xanthomonadales_f__Sinobacteraceae_g__Steroidobacter_s__	10	24	0	0	333	403	338	80	0	0	0	0		0	0	0	0	0	0	0	0	0	45	0	121
k__Bacteria_p__Proteobacteria_c__Gammaproteobacteria_o__Xanthomonadales_f__Sinobacteraceae_NA_NA	0	0	0	0	24	0	14	0	0	2	37	0		0	0	0	0	0	0	0	0	0	0	108	0
k__Bacteria_p__Proteobacteria_c__Gammaproteobacteria_o__Xanthomonadales_f__Xanthomonadaceae_g___s__	0	20	0	0	89	176	206	8	0	0	12	10		102	102	0	0	0	0	0	0	0	0	0	141
k__Bacteria_p__Proteobacteria_c__Gammaproteobacteria_o__Xanthomonadales_f__Xanthomonadaceae_g__Luteibacter_s__rhizovicinus	0	0	0	0	0	0	0	0	0	0	0	0		0	0	0	0	0	0	0	0	0	0	0	0
k__Bacteria_p__Proteobacteria_c__Gammaproteobacteria_o__Xanthomonadales_f__Xanthomonadaceae_g__Luteimonas_s__	0	0	0	0	66	7	0	0	0	0	0	0		37	0	0	0	0	7	0	0	0	0	0	0
k__Bacteria_p__Proteobacteria_c__Gammaproteobacteria_o__Xanthomonadales_f__Xanthomonadaceae_g__Lysobacter_s__	4	0	0	0	5	81	341	0	0	0	0	0		0	0	0	0	0	5	0	0	0	114	265	183
k__Bacteria_p__Proteobacteria_c__Gammaproteobacteria_o__Xanthomonadales_f__Xanthomonadaceae_g__Pseudoxanthomonas_s__	0	0	0	0	0	0	0	0	0	0	0	0		0	0	0	0	0	4	0	0	0	0	0	0
k__Bacteria_p__Proteobacteria_c__Gammaproteobacteria_o__Xanthomonadales_f__Xanthomonadaceae_g__Stenotrophomonas_s__	6	35	0	0	73	345	115	0	0	0	0	0		0	0	0	0	0	12	0	0	0	27	64	67
k__Bacteria_p__Proteobacteria_c__Gammaproteobacteria_o__Xanthomonadales_f__Xanthomonadaceae_g__Thermomonas_s__	0	0	0	0	0	0	0	0	0	0	0	0		0	0	0	0	0	0	0	0	0	0	0	0
k__Bacteria_p__Proteobacteria_c__Gammaproteobacteria_o__Xanthomonadales_f__Xanthomonadaceae_NA_NA	0	0	0	0	0	116	0	0	0	0	0	0		0	0	0	0	0	0	0	0	0	0	113	0
k__Bacteria_p__Proteobacteria_c__Gammaproteobacteria_o__Xanthomonadales_NA_NA_NA	0	0	0	0	0	6	17	0	0	0	0	0		0	0	0	0	0	8	0	0	0	0	0	0
k__Bacteria_p__Proteobacteria_c__TA18_o__CV90_f___g___s__	26	0	0	0	0	24	0	0	0	0	0	0		0	0	0	0	0	0	0	0	0	0	0	77
k__Bacteria_p__Proteobacteria_c__TA18_o__PHOSHD29_f___g___s__	61	0	0	0	44	46	57	0	0	0	0	0		0	0	0	0	0	0	0	0	0	0	41	79
k__Bacteria_p__Proteobacteria_c__Zetaproteobacteria_o__Mariprofundales_f__Mariprofundaceae_g___s__	0	35	0	0	125	272	314	43	20	19	24	47		45	45	0	0	0	0	0	0	0	0	0	17
k__Bacteria_p__Proteobacteria_NA_NA_NA_NA_NA	14	0	27	0	22	73	7	0	0	0	0	0		112	112	0	0	0	0	0	0	0	0	147	170
k__Bacteria_p__Spirochaetes_c__[Leptospirae]_o__[Leptospirales]_f__Leptospiraceae_g__Turneriella_s__	0	0	0	0	0	15	62	0	0	0	0	0		40	40	0	0	0	0	0	0	0	0	0	0
k__Bacteria_p__SR1_c___o___f___g___s__	0	0	0	0	0	3	7	0	0	0	0	0		4	0	0	0	0	0	0	0	0	0	0	0
k__Bacteria_p__Synergistetes_c__Synergistia_o__Synergistales_f__Synergistaceae_NA_NA	0	0	0	0	0	0	0	0	0	0	0	0		15	0	0	0	0	0	0	0	0	0	0	0
k__Bacteria_p__Tenericutes_c__Mollicutes_o___f___g___s__	0	0	0	0	0	0	0	0	0	0	0	0		157	157	0	0	0	27	0	0	0	0	0	0
k__Bacteria_p__TM6_c__SBRH58_o___f___g___s__	31	0	0	0	4	19	38	23	0	0	0	0		51	51	0	0	0	0	0	0	0	0	0	39
k__Bacteria_p__TM6_c__SJA 4_o___f___g___s__	0	0	0	0	0	0	0	0	0	0	0	0		0	0	0	0	0	0	0	0	0	0	0	0
k__Bacteria_p__TM6_c__SJA4_o___f___g___s__	0	0	0	0	10	113	62	93	0	0	0	0		64	64	0	0	0	0	0	0	0	0	75	124
k__Bacteria_p__TM7_c___o___f___g___s__	13	0	0	0	6	0	0	0	0	0	0	0		0	0	0	0	0	0	0	0	0	0	0	13
k__Bacteria_p__TM7_c__SC3_o___f___g___s__	0	0	0	2	31	3	40	60	0	0	0	0		0	0	0	0	0	0	0	0	0	0	29	30
k__Bacteria_p__TM7_c__TM7 1_o___f___g___s__	0	0	0	0	0	0	0	0	0	0	0	0		0	0	0	0	0	0	0	0	0	0	0	0
k__Bacteria_p__TM7_c__TM71_o___f___g___s__	14	0	3	0	14	21	17	0	0	0	0	0		10	0	0	0	0	0	0	0	0	0	54	27
k__Bacteria_p__TM7_NA_NA_NA_NA_NA	14	0	0	0	0	0	5	0	0	0	0	0		0	0	0	0	0	0	0	0	0	0	0	22
k__Bacteria_p__Verrucomicrobia_c__[Methylacidiphilae]_o__Methylacidiphilales_f___g___s__	0	0	0	0	8	7	18	0	0	0	0	0		16	0	0	0	0	0	0	0	0	0	0	0
k__Bacteria_p__Verrucomicrobia_c__[Pedosphaerae]_o__[Pedosphaerales]_f__ _g___s__	0	0	0	0	0	0	0	0	0	0	0	0		0	0	0	0	0	0	0	0	0	0	0	0
k__Bacteria_p__Verrucomicrobia_c__[Pedosphaerae]_o__[Pedosphaerales]_f__ auto67_4W_g___s__	0	0	0	0	0	0	0	0	0	0	0	0		0	0	0	0	0	0	0	0	0	0	0	0
k__Bacteria_p__Verrucomicrobia_c__[Pedosphaerae]_o__[Pedosphaerales]_f___g___s__	6	70	0	3	240	533	368	171	12	8	45	0		82	0	0	0	0	22	0	0	0	0	0	243
k__Bacteria_p__Verrucomicrobia_c__[Pedosphaerae]_o__[Pedosphaerales]_f__[Pedosphaeraceae]_g___s__	0	0	0	0	0	0	3	0	0	0	0	0		22	22	0	0	0	0	0	0	0	0	0	0
k__Bacteria_p__Verrucomicrobia_c__[Pedosphaerae]_o__[Pedosphaerales]_f__auto67_4W_g___s__	7	95	27	38	592	1049	1091	369	30	26	63	69		84	84	0	0	0	0	0	0	0	0	0	78
k__Bacteria_p__Verrucomicrobia_c__[Pedosphaerae]_o__[Pedosphaerales]_f__Ellin517_g___s__	60	2	0	0	74	13	22	0	0	0	0	0		0	0	0	0	0	0	0	0	0	0	0	82
k__Bacteria_p__Verrucomicrobia_c__[Pedosphaerae]_o__[Pedosphaerales]_f__R4 41B_g___s__	0	0	0	0	0	0	0	0	0	0	0	0		0	0	0	0	0	0	0	0	0	0	0	0
k__Bacteria_p__Verrucomicrobia_c__[Pedosphaerae]_o__[Pedosphaerales]_NA_NA_NA	11	21	0	0	44	90	146	0	0	0	0	0		90	90	0	0	0	0	0	0	0	0	0	0
k__Bacteria_p__Verrucomicrobia_c__[Spartobacteria]_o__[Chthoniobacterales]_f__[Chthoniobacteraceae]_g___s__	12	22	8	0	97	88	32	64	38	0	0	13		79	79	0	0	0	0	0	0	0	0	0	2359
k__Bacteria_p__Verrucomicrobia_c__[Spartobacteria]_o__[Chthoniobacterales]_f__[Chthoniobacteraceae]_g__CandidatusXiphinematobacter_s__	0	52	19	0	109	518	770	0	0	17	116	0		0	0	0	0	0	0	0	0	0	0	41	29
k__Bacteria_p__Verrucomicrobia_c__[Spartobacteria]_o__[Chthoniobacterales]_f__[Chthoniobacteraceae]_g__DA101_s__	0	0	0	11	39	116	3	0	14	0	17	0		109	109	0	0	0	0	0	0	0	0	0	160
k__Bacteria_p__Verrucomicrobia_c__[Spartobacteria]_o__[Chthoniobacterales]_f__[Chthoniobacteraceae]_g__OR 59_s__	0	0	0	0	0	0	0	0	0	0	0	0		0	0	0	0	0	0	0	0	0	0	0	0
k__Bacteria_p__Verrucomicrobia_c__[Spartobacteria]_o__[Chthoniobacterales]_f__[Chthoniobacteraceae]_NA_NA	0	0	0	0	0	0	0	0	0	0	0	0		0	0	0	0	0	0	0	0	0	0	0	1150
k__Bacteria_p__Verrucomicrobia_c__Opitutae_o__[Cerasicoccales]_f__[Cerasicoccaceae]_g___s__	0	0	0	0	0	0	3	0	0	0	0	0		0	0	0	0	0	0	0	0	0	34	0	71
k__Bacteria_p__Verrucomicrobia_c__Opitutae_o__[Cerasicoccales]_f__[Cerasicoccaceae]_NA_NA	0	0	0	0	0	0	0	0	0	0	0	0		4	0	0	0	0	0	0	0	0	0	0	5
k__Bacteria_p__Verrucomicrobia_c__Verruco 5_o__LD1 PB3_f___g___s__	0	0	0	0	0	0	0	0	0	0	0	0		0	0	0	0	0	0	0	0	0	0	0	0
k__Bacteria_p__Verrucomicrobia_c__Verruco 5_o__WCHB1 41_f___g___s__	0	0	0	0	0	0	0	0	0	0	0	0		0	0	0	0	0	0	0	0	0	0	0	0
k__Bacteria_p__Verrucomicrobia_c__Verrucomicrobiae_o__Verrucomicrobiales _f__Verrucomicrobiaceae_g___s__	0	0	0	0	0	0	0	0	0	0	0	0		0	0	0	0	0	0	0	0	0	0	0	0
k__Bacteria_p__Verrucomicrobia_c__Verrucomicrobiae_o__Verrucomicrobiales _f__Verrucomicrobiaceae_g__Prosthecobacter_s__debontii	0	0	0	0	0	0	0	0	0	0	0	0		0	0	0	0	0	0	0	0	0	0	0	0
k__Bacteria_p__Verrucomicrobia_c__Verrucomicrobiae_o__Verrucomicrobiales _f__Verrucomicrobiaceae_NA_NA	0	0	0	0	0	0	0	0	0	0	0	0		0	0	0	0	0	0	0	0	0	0	0	0
k__Bacteria_p__Verrucomicrobia_c__Verrucomicrobiae_o__Verrucomicrobiales_f__Verrucomicrobiaceae_g___s__	0	17	0	0	169	184	219	0	40	11	67	12		263	263	0	0	0	0	0	0	0	0	0	247
k__Bacteria_p__Verrucomicrobia_c__Verrucomicrobiae_o__Verrucomicrobiales_f__Verrucomicrobiaceae_g__Akkermansia_s__muciniphila	0	0	0	0	0	0	0	0	0	0	0	0		0	0	0	0	0	0	0	0	0	87	0	0
k__Bacteria_p__Verrucomicrobia_c__Verrucomicrobiae_o__Verrucomicrobiales_f__Verrucomicrobiaceae_g__Prosthecobacter_s__	0	0	6	0	38	23	260	139	16	8	0	0		71	71	0	0	0	0	0	0	0	0	0	0
k__Bacteria_p__Verrucomicrobia_c__Verrucomicrobiae_o__Verrucomicrobiales_f__Verrucomicrobiaceae_g__Prosthecobacter_s__debontii	0	0	0	0	0	0	25	0	0	0	0	0		95	95	0	0	0	4	0	0	0	30	0	0
k__Bacteria_p__Verrucomicrobia_c__Verrucomicrobiae_o__Verrucomicrobiales_f__Verrucomicrobiaceae_NA_NA	0	0	0	0	0	0	0	125	0	0	0	0		46	46	0	0	0	0	0	0	0	0	0	0
k__Bacteria_p__Verrucomicrobia_NA_NA_NA_NA_NA	0	7	0	0	32	49	19	0	0	0	0	0		22	22	0	0	0	0	0	0	0	0	0	20
k__Bacteria_p__WPS2_c___o___f___g___s__	17	0	0	0	5	0	0	35	0	0	0	0		0	0	0	0	0	0	0	0	0	0	0	95
k__Bacteria_p__WS3_c__PRR 12_o__GN03_f___g___s__	0	0	0	0	0	0	0	0	0	0	0	0		0	0	0	0	0	0	0	0	0	0	0	0
k__Bacteria_p__WS3_c__PRR 12_o__Sediment 1_f__PRR 10_g___s__	0	0	0	0	0	0	0	0	0	0	0	0		0	0	0	0	0	0	0	0	0	0	0	0
k__Bacteria_p__WS3_c__PRR12_o__Sediment1_f___g___s__	0	11	4	0	40	99	77	0	8	0	0	0		0	0	0	0	0	0	0	0	0	0	166	0
k__Bacteria_p__WS3_c__PRR12_o__Sediment1_f__PRR10_g___s__	9	22	0	4	116	365	256	0	0	0	13	0		63	63	0	0	0	0	0	0	0	0	132	0
