# Supplementary material for: Longitudinal metabarcode analysis of karst bacterioplankton microbiomes provide evidence of epikarst to cave transport and community succession
Source: PeerJ. 2021 Mar 8;9:e10757. doi: 10.7717/peerj.10757 (PMC7950216; doi:10.7717/peerj.10757)
Supplement: Supplemental Information 8 [file peerj-09-10757-s008.xlsx]

## Sheet: Sheet1
Supplemental Table 4 - Percentage of ASVs occuring in the phyla found at each sample site.
Phylum	Panel Cave - Sinkhole	Panel Cave - Pool	Surface - Stock Creek	Surface - Waterfall
Proteobacteria	21.1298	24.6314	24.6149	13.6782
Actinobacteria	5.38228	6.26676	6.26256	6.76825
Planctomycetes	3.8566	2.44236	2.42867	3.29554
Chloroflexi	3.42253	1.64291	1.64991	4.81928
Bacteroidetes	3.34576	3.82375	3.81782	6.62656
Acidobacteria	2.6616	1.9437	1.9424	3.47271
Verrucomicrobia	2.64817	1.13941	1.13865
Firmicutes	2.97773	0.526897	0.523443	0.673281
Nitrospirae	0.746877	0.636729	0.636327	0.787172
OD1	0.556763	0.97185	0.971199	0.779589
Gemmatimonadetes	0.746877	0.421448	0.418754	1.73636
WS3	0.543184	0.167563	0.167449
OP3	0.298757	0.842895	0.837584	0.637845
Chlorobi	0.543184	0.368633	0.368386	0.283487
Cyanobacteria	0.638249	0.837817	0.837245	0.389794
Chlamydiae	0.488865	0.777775	0.772612	1.16938
Elusimicrobia	0.461756	0.268965	0.267917	0.744154
FCPU426	0.122216	0.335126	0.334896	0.141743
Armatimonadetes	0.382281	0.234584	0.234427	0.885897
TM6	0.271592	0.316858	0.314656
Spirochaetes	0.244432	0.335126	0.334896
Fibrobacteres	0.162955	0.234584	0.234427	0.141743
TM7	0.236936	0.335126	0.334896
NC10	0.149375	0.167563	0.167449	0.163758
OP11	0.955734	0.153619	0.146885	0.744154
GN04	0.543184	0.672413	0.669792
GN02	0.176534	0.316858	0.314656	0.531538
BHI80139	0.473873
WPS2	0.271592	0.672413	0.669792
BRC1	0.543184			0.141743
NKB19	0.473873	0.335126	0.334896	0.212615
[Caldithrix]	0.543184			0.354359
Tenericutes	0.271592	0.672413	0.669792
GAL15	0.271592
PAUC34f	0.271592			0.354359
SBR1093	0.135796
OC31	0.135796
SR1	0.271592	0.335126	0.334896
Deferribacteres	0.135796
Lentisphaerae	0.135796	0.672413	0.669792	0.787172
Caldithrix	0.678979
Synergistetes		0.335126	0.334896
OP1			0.146885
Fusobacteria		0.672413	0.669792
FBP		0.672413	0.669792
BHI80-139				0.354359
Archaea
Crenarchaeota	0.719718	0.737265	0.736772	0.779589
[Parvarchaeota]	0.258012	0.402145	0.401875	0.42523
Euryarchaeota	0.122216	0.201072	0.200938	0.0708717
[Thermi]	0.108637	0.16756	0.167448	0.531538
Unassigned	0.285171	0.100536	0.736772	1.02764
