# Supplementary material for: Longitudinal metabarcode analysis of karst bacterioplankton microbiomes provide evidence of epikarst to cave transport and community succession
Source: PeerJ. 2021 Mar 8;9:e10757. doi: 10.7717/peerj.10757 (PMC7950216; doi:10.7717/peerj.10757)
Supplement: Supplemental Information 10 [file peerj-09-10757-s010.xlsx]

## Sheet: MetaData averages
Supplemental Table 7 - Environmental Data Collected in Panel Cave and Surface Sites During the Sampling Period
			Averages								Standard Errors
Site	Date		Water Temperature ℃	Dissolved Oxygen mg/L	pH	Conductivity mS/cm	Cl mg/L	NO3 mg/L	NH3 mg/L		Temperature	Dissolved Oxygen	pH	Conductivity	Cl	NO3	NH3
Panel Pool	2018-05-29		12.5333	8.81	8.02	438	10.1	0.6	0.6		0.0333333	0	0.0472582	44.5758	7.37496	0.11547	0.450925
Panel Pool	2018-06-28		12.3667	9.05667	8.07667	429.033	7.23333	0.433333	0.233333		0.0666667	0.133708	0.00881917	10.4335	4.68556	0.0333333	0.133333
Panel Pool	2018-07-27		12.7333	11.4433	8.02667	429.033	2.2	1	0.4		0.0666667	0.960631	0.0218581	10.4335	0.351188	0.11547	0.1
Panel Pool	2018-08-30		12.6333	8.88	8.23	460.333	2	0.6	0		0.145297	0.0757188	0.0680686	2.848	0.057735	0	0
Panel Pool	2018-09-30		12.6	8.76667	8.32667	460.667	2.8	0.466667	0.0333333		0.057735	0.133333	0.0120185	0.666667	0.404145	0.0666667	0.0333333
Panel Pool	2018-11-01		13.7333	8.76333	8.22667	422.967	3.36667	1	0.0666667		0.145297	0.00333333	0.0371184	7.27835	0.470225	0.1	0.0333333
Panel Pool	2018-11-29		12.9	8.95	8.22	441.633	0.333333	6.53333	0		0.057735	0.0152753	0.0404145	22.9848	0.0666667	1.40752	0
Panel Pool	2019-01-03		12.8	8.85667	8.08333	485	2.4	0.766667	0		1.25607e-15	0.0145297	0.00881917	15.0444	0.70946	0.120185	0
Panel Pool	2019-02-02		12.1667	8.99667	8.14667	485.3	5.4	0.666667	0		0.0333333	0.0185592	0.02848	3.19531	0.34641	0.0881917	0
Panel Pool	2019-03-02		12.4667	8.82667	8.09	448	4.43333	1.36667	0		0.0666667	0.0371184	0.0152753	9.0185	0.811035	0.120185	0
Panel Pool	2019-04-07		12.4333	9.56667	8.12	445	6.06667	0.633333	0		0.166667	0.617342	0.0378594	10.5987	1.06667	0.0666667	0
Panel Pool	2019-05-05		12.2667	8.60667	8.09	453.333	4.7	0.666667	0		0.0333333	0.0405518	0.01	9.33333	0.152753	0.0333333	0
Panel Sink Hole	2018-05-29		14.8	8.62	8.32667	281.667	3.76667	0.7	0.4		0.057735	0.0351188	0.0523874	7.68838	1.424	7.85046e-17	0.152753
Panel Sink Hole	2018-06-28		14.8	8.36333	8.30333	333.167	1.96667	0.5	0.1		0.650641	0.194279	0.0272845	1.10504	0.0333333	0.2	9.81308e-18
Panel Sink Hole	2018-07-27		15.9333	9.44333	8.16	341.367	3.1	1.2	0		0.0333333	0.143333	0.0305505	2.20177	1.11355	0.1	0
Panel Sink Hole	2018-08-30		15.8333	8.51	8.26333	382.667	1.93333	0.9	0		0.0666667	0.0665833	0.0821246	2.90593	0.145297	0.057735	0
Panel Sink Hole	2018-09-30		15.8	8.50333	8.22333	429	6.9	7.43333	0.0666667		0.2	0.0536449	0.0606447	23.2451	4.36616	6.38392	0.0666667
Panel Sink Hole	2018-11-01		13.2667	8.7	8.35333	365.767	5.66667	0.933333	0		0.120185	0.12741	0.0920748	6.68689	2.72417	0.120185	0
Panel Sink Hole	2018-11-29		9.63333	9.83667	8.42333	363.6	0.533333	0.433333	0		0.185592	0.0517472	0.00881917	4.72264	0.176383	0.0333333	0
Panel Sink Hole	2019-01-03		11.3667	9.20333	8.30667	307.333	2.33333	1.06667	0		0.272845	0.0272845	0.0120185	2.60342	0.484195	0.0333333	0
Panel Sink Hole	2019-02-02		7.9	10.0667	8.25667	315.433	6.16667	1.06667	0		6.28037e-16	0.0666667	0.0433333	0.751295	0.185592	0.0881917	0
Panel Sink Hole	2019-03-02		10.7333	9.19333	8.2	315	4.9	1.4	0		0.0333333	0.00666667	0.057735	0	0.2	1.57009e-16	0
Panel Sink Hole	2019-04-07		11.1	8.98667	8.07333	304	3.36667	0.666667	0		0	0.0554777	0.0145297	1.52753	0.120185	0.0881917	0
Panel Sink Hole	2019-05-05		13.1	8.49333	8.25667	307	3.43333	1.16667	0		0	0.313546	0.0260342	1	0.54569	0.0333333	0
Stock Creek	2018-05-29		16.4667	8.80667	7.99333	12.6667	4.66667	0.433333	0.566667		0.0333333	0.0233333	0.024037	4.17665	0.635959	0.0333333	0.0333333
Stock Creek	2018-06-28		20.2667	8.02333	8.24667	146.267	2.77	0.866667	0.433333		0.120185	0.0463081	0.0120185	1.64148	0.369098	0.266667	0.2848
Stock Creek	2018-07-27		22.3667	7.86667	8.36333	203.7	3.36667	1.1	0.2		0.0333333	0.31798	0.00333333	0.057735	0.0881917	0	0.06
Stock Creek	2018-08-30		24.8	7.87	8.08333	299	9.46667	0.933333	0.2		0.057735	0.0818535	0.0463081	13.1149	3.46715	0.133333	0.057735
Stock Creek	2018-09-30		16.3333	8.50667	7.88	145	2.83333	0.533333	0.0666667		0.0333333	0.0202759	0.0568624	5	0.833333	0.0666667	0.0333333
Stock Creek	2018-11-01		14.2333	9.16667	8.36667	174.2	3.96667	0.5	0		0.466667	0.0666667	0.0333333	20.6607	0.272845	0.057735	0
Stock Creek	2018-11-29		5.63333	10.6267	8.1	159.333	1.6	0.8	0.1		0.0666667	0.116667	0	6.66667	0.2	7.85046e-17	9.81308e-18
Stock Creek	2019-01-03		11.3667	9.20333	8.30667	307.333	2.33333	1.06667	0		0.272845	0.0272845	0.0120185	2.60342	0.484195	0.0333333	0
Stock Creek	2019-02-02		4.36667	10.4667	7.83667	171.3	7.46667	0.9	0.1		0.0333333	0.272845	0.0731057	1.36504	0.896908	0.057735	9.81308e-18
Stock Creek	2019-03-02		8.26667	9.41	7.79667	199.333	11.7333	1.3	0.0333333		0.272845	0.0953939	0.0375648	42.2703	2.49087	0.11547	0.0333333
Stock Creek	2019-04-07		12.7667	8.55667	7.78	141	1.5	0.433333	0.0666667		0.0881917	0.034801	0.0608276	1.1547	0.23094	0.0333333	0.0333333
Stock Creek	2019-05-05		15.1333	8.06	8.25	148.667	5.13333	0.8	0		0.133333	0.0057735	0.0288675	0.333333	0.218581	0.057735	0
Waterfall	2018-05-29		19.9333	8.72667	8.49667	306.667	4.26667	0.433333	0.5		0.0881917	0.116237	0.0902466	3.38296	0.785988	0.0333333	0.1
Waterfall	2018-06-28		22.6333	8.29667	8.55667	323.033	8.7	1.23333	0.366667		0.166667	0.0352767	0.0266667	14.6389	5.00899	0.260342	0.176383
Waterfall	2018-07-27		nd	nd	nd	nd	nd	nd	nd		nd	nd	nd	nd	nd	nd	nd
Waterfall	2018-08-30		nd	nd	nd	nd	nd	nd	nd		nd	nd	nd	nd	nd	nd	nd
Waterfall	2018-09-30		11.5333	5.72667	8.55667	285.333	3.03333	2	0.0666667		0.933333	0.0433333	0.0233333	35.3883	1.31698	0.328295	0.0666667
Waterfall	2018-11-01		14.5	8.7	8.69333	352.333	3.36667	2.2	0		3.86667	0.95	0.0635959	42.8421	0.503322	0.670622	0.0333333
Waterfall	2018-11-29		2.86667	11.49	8.54	476.667	1.1	0.566667	0.0333333		2.31685	0.686764	0.0321455	44.6673	5.48341	0.493694	0.0666667
Waterfall	2019-01-03		9.63333	9.40667	8.36333	295	7.73333	1.43333	0.1		2.38491	0.586695	0.0669162	6.98411	1.4678	0.145297	0.0333333
Waterfall	2019-02-02		2.4	11.1233	7.94333	294	6.7	1.03333	0		1.91398	0.705534	0.223184	12.8755	0.536449	0.251661	0
Waterfall	2019-03-02		8.03333	9.26667	7.85333	254.333	6.2	1.43333	0		1.10151	0.2848	0.121152	17.2434	0.829324	0.166667	0
Waterfall	2019-04-07		11.5	8.61667	8.06	302.667	2.56667	0.7	0		1.00167	0.258736	0.142244	5.23874	0.0881917	0.166667	0
Waterfall	2019-05-05		14.6333	8.03333	8.37	287.667	3.1	1.16667	0		0.0408248	0	0.00816497	0.408248	0.163299	0.0816497	0
